# Supplementary material for: A machine learning approach for genome-wide prediction of morbid and druggable human genes based on systems-level data
Source: BMC Genomics. 2010 Dec 22;11(Suppl 5):S9. doi: 10.1186/1471-2164-11-S5-S9 (PMC3045802; doi:10.1186/1471-2164-11-S5-S9)
Supplement: Additional file 2 — Morbidity and druggability scores of genes in INHGI Description: Tab-limited text file containing all genes (Entrez GeneIDs) in the INHGI with their morbidity and druggability scores. [file 1471-2164-11-S5-S9-S2.txt]

Morbidity scores for all genes in INHGI. Genes are ordered from highest to lowest scores.
GeneID	Normal Morbidity Score (median)*	[ min,max]*	Shuffled Morbidity Score (median)*	[min,max]*	N	W	Statistically signicant?**
4313	0.91	[ 0.861,0.936]	0.55	[ 0.327,0.71]	10	0	Yes
7450	0.91	[ 0.802,0.942]	0.69	[ 0.333,0.716]	10	0	Yes
1956	0.91	[ 0.837,0.942]	0.61	[ 0.229,0.753]	10	0	Yes
1583	0.9	[ 0.858,0.925]	0.57	[ 0.301,0.641]	10	0	Yes
355	0.9	[ 0.866,0.915]	0.56	[ 0.331,0.749]	10	0	Yes
226	0.9	[ 0.858,0.924]	0.62	[ 0.286,0.722]	10	0	Yes
1277	0.9	[ 0.83,0.934]	0.55	[ 0.386,0.624]	10	0	Yes
1586	0.9	[ 0.827,0.933]	0.63	[ 0.29,0.718]	10	0	Yes
1588	0.9	[ 0.777,0.929]	0.5	[ 0.274,0.738]	10	0	Yes
6401	0.9	[ 0.859,0.938]	0.64	[ 0.315,0.733]	10	0	Yes
7124	0.9	[ 0.854,0.936]	0.54	[ 0.32,0.703]	10	0	Yes
4846	0.9	[ 0.842,0.919]	0.63	[ 0.365,0.717]	10	0	Yes
213	0.9	[ 0.816,0.932]	0.45	[ 0.269,0.688]	10	0	Yes
7054	0.89	[ 0.857,0.913]	0.62	[ 0.309,0.681]	10	0	Yes
6955	0.89	[ 0.751,0.918]	0.61	[ 0.327,0.697]	10	0	Yes
5155	0.89	[ 0.869,0.924]	0.63	[ 0.344,0.75]	10	0	Yes
2335	0.89	[ 0.782,0.936]	0.65	[ 0.382,0.701]	10	0	Yes
4233	0.89	[ 0.821,0.905]	0.62	[ 0.316,0.701]	10	0	Yes
7018	0.89	[ 0.862,0.916]	0.62	[ 0.342,0.69]	10	0	Yes
672	0.89	[ 0.845,0.909]	0.62	[ 0.278,0.778]	10	0	Yes
2064	0.89	[ 0.757,0.929]	0.52	[ 0.328,0.668]	10	0	Yes
4314	0.89	[ 0.855,0.936]	0.63	[ 0.342,0.709]	10	0	Yes
5054	0.89	[ 0.827,0.932]	0.57	[ 0.214,0.673]	10	0	Yes
5328	0.89	[ 0.842,0.927]	0.64	[ 0.292,0.709]	10	0	Yes
7157	0.89	[ 0.763,0.912]	0.56	[ 0.215,0.776]	10	0	Yes
6347	0.89	[ 0.816,0.921]	0.58	[ 0.304,0.684]	10	0	Yes
348	0.89	[ 0.855,0.917]	0.64	[ 0.316,0.717]	10	0	Yes
100	0.89	[ 0.871,0.927]	0.62	[ 0.276,0.701]	10	0	Yes
1080	0.89	[ 0.832,0.925]	0.58	[ 0.275,0.702]	10	0	Yes
7040	0.89	[ 0.855,0.928]	0.63	[ 0.267,0.748]	10	0	Yes
3939	0.89	[ 0.786,0.903]	0.63	[ 0.267,0.721]	10	0	Yes
3383	0.89	[ 0.826,0.92]	0.59	[ 0.33,0.73]	10	0	Yes
3265	0.89	[ 0.841,0.902]	0.66	[ 0.275,0.672]	10	0	Yes
2645	0.89	[ 0.81,0.901]	0.62	[ 0.323,0.681]	10	0	Yes
3689	0.89	[ 0.839,0.905]	0.64	[ 0.318,0.675]	10	0	Yes
6352	0.89	[ 0.846,0.92]	0.63	[ 0.239,0.761]	10	0	Yes
3481	0.89	[ 0.793,0.925]	0.61	[ 0.286,0.673]	10	0	Yes
5160	0.89	[ 0.861,0.926]	0.49	[ 0.263,0.773]	10	0	Yes
4023	0.89	[ 0.734,0.907]	0.58	[ 0.284,0.711]	10	0	Yes
5327	0.89	[ 0.843,0.929]	0.57	[ 0.352,0.707]	10	0	Yes
925	0.88	[ 0.825,0.915]	0.61	[ 0.316,0.688]	10	0	Yes
675	0.88	[ 0.82,0.918]	0.64	[ 0.285,0.748]	10	0	Yes
4893	0.88	[ 0.835,0.909]	0.63	[ 0.332,0.674]	10	0	Yes
3643	0.88	[ 0.851,0.915]	0.61	[ 0.323,0.711]	10	0	Yes
3569	0.88	[ 0.831,0.933]	0.59	[ 0.231,0.698]	10	0	Yes
7134	0.88	[ 0.808,0.918]	0.63	[ 0.317,0.679]	10	0	Yes
3162	0.88	[ 0.819,0.933]	0.51	[ 0.232,0.753]	10	0	Yes
595	0.88	[ 0.81,0.901]	0.6	[ 0.269,0.754]	10	0	Yes
2243	0.88	[ 0.812,0.923]	0.57	[ 0.34,0.671]	10	0	Yes
567	0.88	[ 0.778,0.93]	0.53	[ 0.341,0.67]	10	0	Yes
2099	0.88	[ 0.784,0.902]	0.62	[ 0.359,0.69]	10	0	Yes
7037	0.88	[ 0.576,0.939]	0.57	[ 0.447,0.678]	10	1	Yes
930	0.88	[ 0.848,0.911]	0.6	[ 0.317,0.701]	10	0	Yes
338	0.88	[ 0.856,0.903]	0.68	[ 0.374,0.718]	10	0	Yes
19	0.88	[ 0.808,0.897]	0.64	[ 0.34,0.687]	10	0	Yes
2908	0.88	[ 0.822,0.904]	0.67	[ 0.286,0.761]	10	0	Yes
2162	0.88	[ 0.811,0.905]	0.44	[ 0.301,0.701]	10	0	Yes
3558	0.88	[ 0.78,0.932]	0.59	[ 0.212,0.685]	10	0	Yes
682	0.88	[ 0.809,0.925]	0.52	[ 0.306,0.689]	10	0	Yes
596	0.88	[ 0.833,0.909]	0.53	[ 0.322,0.755]	10	0	Yes
7422	0.88	[ 0.771,0.929]	0.54	[ 0.379,0.672]	10	0	Yes
367	0.88	[ 0.77,0.91]	0.58	[ 0.314,0.736]	10	0	Yes
4602	0.88	[ 0.782,0.887]	0.69	[ 0.264,0.751]	10	0	Yes
351	0.88	[ 0.794,0.93]	0.53	[ 0.324,0.716]	10	0	Yes
7048	0.88	[ 0.843,0.917]	0.67	[ 0.298,0.741]	10	0	Yes
3158	0.88	[ 0.779,0.9]	0.56	[ 0.282,0.728]	10	0	Yes
3673	0.88	[ 0.81,0.904]	0.6	[ 0.389,0.701]	10	0	Yes
6647	0.88	[ 0.839,0.927]	0.56	[ 0.309,0.697]	10	0	Yes
7428	0.88	[ 0.817,0.903]	0.64	[ 0.292,0.689]	10	0	Yes
4843	0.88	[ 0.838,0.908]	0.43	[ 0.309,0.714]	10	0	Yes
796	0.88	[ 0.813,0.91]	0.65	[ 0.302,0.729]	10	0	Yes
5741	0.88	[ 0.751,0.894]	0.63	[ 0.266,0.673]	10	0	Yes
1593	0.87	[ 0.833,0.928]	0.54	[ 0.336,0.712]	10	0	Yes
3678	0.87	[ 0.635,0.916]	0.49	[ 0.377,0.631]	10	0	Yes
847	0.87	[ 0.834,0.905]	0.65	[ 0.356,0.688]	10	0	Yes
336	0.87	[ 0.842,0.916]	0.64	[ 0.303,0.702]	10	0	Yes
4200	0.87	[ 0.819,0.9]	0.62	[ 0.268,0.725]	10	0	Yes
189	0.87	[ 0.796,0.9]	0.59	[ 0.324,0.679]	10	0	Yes
31	0.87	[ 0.768,0.915]	0.6	[ 0.369,0.684]	10	0	Yes
5663	0.87	[ 0.812,0.908]	0.56	[ 0.283,0.686]	10	0	Yes
3553	0.87	[ 0.8,0.93]	0.61	[ 0.297,0.717]	10	0	Yes
4329	0.87	[ 0.804,0.897]	0.58	[ 0.272,0.703]	10	0	Yes
27185	0.87	[ 0.737,0.912]	0.56	[ 0.275,0.716]	10	0	Yes
718	0.87	[ 0.762,0.896]	0.64	[ 0.315,0.738]	10	0	Yes
1234	0.87	[ 0.838,0.899]	0.62	[ 0.348,0.678]	10	0	Yes
4609	0.87	[ 0.724,0.898]	0.57	[ 0.249,0.74]	10	0	Yes
4057	0.87	[ 0.803,0.913]	0.51	[ 0.356,0.642]	10	0	Yes
959	0.87	[ 0.826,0.909]	0.65	[ 0.317,0.733]	10	0	Yes
3458	0.87	[ 0.738,0.905]	0.58	[ 0.262,0.685]	10	0	Yes
2796	0.87	[ 0.798,0.91]	0.63	[ 0.285,0.731]	10	0	Yes
3480	0.87	[ 0.84,0.889]	0.61	[ 0.343,0.676]	10	0	Yes
1280	0.87	[ 0.816,0.883]	0.61	[ 0.324,0.692]	10	0	Yes
999	0.87	[ 0.826,0.908]	0.6	[ 0.299,0.761]	10	0	Yes
7852	0.87	[ 0.834,0.92]	0.43	[ 0.29,0.664]	10	0	Yes
6441	0.87	[ 0.618,0.923]	0.56	[ 0.458,0.682]	10	2	Yes
3690	0.87	[ 0.76,0.887]	0.58	[ 0.283,0.711]	10	0	Yes
875	0.86	[ 0.818,0.911]	0.62	[ 0.286,0.677]	10	0	Yes
7057	0.86	[ 0.831,0.918]	0.51	[ 0.354,0.566]	10	0	Yes
3559	0.86	[ 0.818,0.905]	0.59	[ 0.322,0.713]	10	0	Yes
4758	0.86	[ 0.822,0.88]	0.61	[ 0.309,0.724]	10	0	Yes
51176	0.86	[ 0.752,0.904]	0.54	[ 0.273,0.719]	10	0	Yes
3291	0.86	[ 0.716,0.897]	0.61	[ 0.271,0.732]	10	0	Yes
3593	0.86	[ 0.802,0.916]	0.61	[ 0.26,0.732]	10	0	Yes
1621	0.86	[ 0.813,0.898]	0.57	[ 0.267,0.713]	10	0	Yes
2639	0.86	[ 0.826,0.878]	0.58	[ 0.287,0.677]	10	0	Yes
2108	0.86	[ 0.793,0.891]	0.57	[ 0.351,0.688]	10	0	Yes
5105	0.86	[ 0.767,0.92]	0.42	[ 0.271,0.651]	10	0	Yes
7490	0.86	[ 0.809,0.885]	0.61	[ 0.283,0.758]	10	0	Yes
7015	0.86	[ 0.763,0.916]	0.62	[ 0.324,0.728]	10	0	Yes
602	0.86	[ 0.751,0.896]	0.65	[ 0.348,0.7]	10	0	Yes
4953	0.86	[ 0.814,0.913]	0.64	[ 0.434,0.686]	10	0	Yes
920	0.86	[ 0.771,0.886]	0.64	[ 0.396,0.692]	10	0	Yes
6348	0.86	[ 0.809,0.903]	0.48	[ 0.321,0.741]	10	0	Yes
2235	0.86	[ 0.831,0.878]	0.62	[ 0.322,0.73]	10	0	Yes
7077	0.86	[ 0.603,0.92]	0.57	[ 0.388,0.609]	10	0	Yes
5422	0.86	[ 0.806,0.914]	0.56	[ 0.321,0.722]	10	0	Yes
4967	0.86	[ 0.767,0.883]	0.64	[ 0.286,0.75]	10	0	Yes
4842	0.86	[ 0.796,0.899]	0.53	[ 0.342,0.648]	10	0	Yes
3482	0.86	[ 0.829,0.907]	0.58	[ 0.34,0.678]	10	0	Yes
3098	0.86	[ 0.765,0.886]	0.59	[ 0.307,0.707]	10	0	Yes
2876	0.86	[ 0.82,0.88]	0.63	[ 0.299,0.687]	10	0	Yes
5167	0.86	[ 0.788,0.884]	0.63	[ 0.316,0.684]	10	0	Yes
2628	0.86	[ 0.827,0.891]	0.54	[ 0.255,0.707]	10	0	Yes
176	0.86	[ 0.789,0.898]	0.57	[ 0.335,0.714]	10	0	Yes
35	0.86	[ 0.815,0.872]	0.62	[ 0.296,0.718]	10	0	Yes
6389	0.86	[ 0.721,0.883]	0.47	[ 0.301,0.647]	10	0	Yes
2990	0.86	[ 0.821,0.873]	0.63	[ 0.322,0.716]	10	0	Yes
3630	0.86	[ 0.804,0.92]	0.61	[ 0.416,0.73]	10	0	Yes
7042	0.86	[ 0.565,0.918]	0.53	[ 0.407,0.707]	10	3	Yes
5476	0.86	[ 0.804,0.888]	0.62	[ 0.299,0.68]	10	0	Yes
3931	0.86	[ 0.729,0.878]	0.58	[ 0.323,0.716]	10	0	Yes
960	0.86	[ 0.793,0.905]	0.61	[ 0.346,0.69]	10	0	Yes
1081	0.86	[ 0.62,0.916]	0.54	[ 0.283,0.656]	10	0	Yes
6696	0.86	[ 0.577,0.887]	0.56	[ 0.34,0.696]	10	0	Yes
2157	0.86	[ 0.816,0.908]	0.63	[ 0.312,0.688]	10	0	Yes
3990	0.86	[ 0.749,0.879]	0.61	[ 0.273,0.712]	10	0	Yes
586	0.86	[ 0.736,0.872]	0.48	[ 0.287,0.685]	10	0	Yes
5551	0.86	[ 0.752,0.879]	0.56	[ 0.37,0.704]	10	0	Yes
5284	0.86	[ 0.718,0.895]	0.58	[ 0.352,0.726]	10	0	Yes
5728	0.85	[ 0.84,0.886]	0.5	[ 0.332,0.684]	10	0	Yes
3818	0.85	[ 0.679,0.924]	0.53	[ 0.319,0.75]	10	0	Yes
2321	0.85	[ 0.61,0.931]	0.53	[ 0.424,0.715]	10	3	Yes
3586	0.85	[ 0.765,0.869]	0.56	[ 0.288,0.695]	10	0	Yes
3135	0.85	[ 0.791,0.902]	0.64	[ 0.322,0.72]	10	0	Yes
80781	0.85	[ 0.709,0.899]	0.59	[ 0.364,0.693]	10	0	Yes
2182	0.85	[ 0.804,0.902]	0.64	[ 0.294,0.74]	10	0	Yes
445	0.85	[ 0.814,0.877]	0.56	[ 0.311,0.741]	10	0	Yes
224	0.85	[ 0.798,0.893]	0.63	[ 0.271,0.716]	10	0	Yes
34	0.85	[ 0.799,0.886]	0.58	[ 0.268,0.691]	10	0	Yes
6390	0.85	[ 0.827,0.89]	0.53	[ 0.334,0.705]	10	0	Yes
51	0.85	[ 0.768,0.878]	0.52	[ 0.312,0.689]	10	0	Yes
1071	0.85	[ 0.801,0.912]	0.55	[ 0.307,0.737]	10	0	Yes
6854	0.85	[ 0.767,0.887]	0.58	[ 0.311,0.679]	10	0	Yes
212	0.85	[ 0.779,0.857]	0.55	[ 0.304,0.627]	10	0	Yes
11232	0.85	[ 0.795,0.916]	0.64	[ 0.394,0.713]	10	0	Yes
3815	0.85	[ 0.809,0.867]	0.66	[ 0.366,0.703]	10	0	Yes
1373	0.85	[ 0.811,0.882]	0.61	[ 0.305,0.69]	10	0	Yes
2588	0.85	[ 0.799,0.878]	0.56	[ 0.293,0.709]	10	0	Yes
580	0.85	[ 0.81,0.868]	0.62	[ 0.333,0.69]	10	0	Yes
5264	0.85	[ 0.789,0.857]	0.59	[ 0.328,0.721]	10	0	Yes
3674	0.85	[ 0.812,0.894]	0.66	[ 0.52,0.674]	10	0	Yes
8996	0.85	[ 0.647,0.875]	0.58	[ 0.31,0.651]	10	1	Yes
229	0.85	[ 0.773,0.886]	0.63	[ 0.297,0.728]	10	0	Yes
10157	0.85	[ 0.819,0.873]	0.53	[ 0.3,0.676]	10	0	Yes
2668	0.85	[ 0.713,0.913]	0.52	[ 0.299,0.705]	10	0	Yes
3576	0.85	[ 0.535,0.927]	0.51	[ 0.35,0.653]	10	0	Yes
5837	0.85	[ 0.749,0.885]	0.6	[ 0.373,0.678]	10	0	Yes
593	0.85	[ 0.787,0.883]	0.56	[ 0.279,0.716]	10	0	Yes
1482	0.85	[ 0.795,0.9]	0.63	[ 0.296,0.705]	10	0	Yes
4353	0.85	[ 0.801,0.879]	0.5	[ 0.324,0.665]	10	0	Yes
5624	0.85	[ 0.804,0.866]	0.66	[ 0.305,0.704]	10	0	Yes
7381	0.85	[ 0.719,0.891]	0.49	[ 0.3,0.7]	10	0	Yes
4089	0.85	[ 0.682,0.874]	0.6	[ 0.334,0.708]	10	0	Yes
2147	0.85	[ 0.77,0.877]	0.45	[ 0.28,0.7]	10	0	Yes
240	0.85	[ 0.798,0.881]	0.65	[ 0.358,0.694]	10	0	Yes
51733	0.85	[ 0.67,0.874]	0.6	[ 0.388,0.713]	10	0	Yes
7076	0.85	[ 0.753,0.928]	0.53	[ 0.245,0.65]	10	0	Yes
5162	0.85	[ 0.777,0.885]	0.65	[ 0.332,0.738]	10	0	Yes
18	0.85	[ 0.812,0.886]	0.58	[ 0.283,0.719]	10	0	Yes
4723	0.85	[ 0.779,0.87]	0.58	[ 0.289,0.734]	10	0	Yes
7150	0.85	[ 0.778,0.923]	0.59	[ 0.307,0.682]	10	0	Yes
4128	0.85	[ 0.737,0.887]	0.54	[ 0.302,0.679]	10	0	Yes
30	0.84	[ 0.702,0.874]	0.59	[ 0.354,0.695]	10	0	Yes
7298	0.84	[ 0.567,0.898]	0.53	[ 0.427,0.726]	10	3	Yes
2581	0.84	[ 0.74,0.871]	0.61	[ 0.313,0.683]	10	0	Yes
2683	0.84	[ 0.81,0.9]	0.4	[ 0.296,0.65]	10	0	Yes
7083	0.84	[ 0.764,0.866]	0.51	[ 0.469,0.583]	10	0	Yes
5805	0.84	[ 0.771,0.867]	0.62	[ 0.305,0.705]	10	0	Yes
2752	0.84	[ 0.7,0.879]	0.6	[ 0.3,0.696]	10	0	Yes
2152	0.84	[ 0.734,0.878]	0.53	[ 0.444,0.68]	10	0	Yes
345	0.84	[ 0.726,0.919]	0.63	[ 0.316,0.748]	10	0	Yes
2158	0.84	[ 0.725,0.863]	0.63	[ 0.3,0.706]	10	0	Yes
5243	0.84	[ 0.706,0.916]	0.6	[ 0.481,0.708]	10	0	Yes
2629	0.84	[ 0.733,0.88]	0.64	[ 0.284,0.708]	10	0	Yes
5925	0.84	[ 0.755,0.901]	0.58	[ 0.275,0.703]	10	0	Yes
4942	0.84	[ 0.719,0.871]	0.61	[ 0.254,0.753]	10	0	Yes
7161	0.84	[ 0.787,0.894]	0.59	[ 0.285,0.774]	10	0	Yes
5329	0.84	[ 0.572,0.893]	0.52	[ 0.362,0.667]	10	2	Yes
4286	0.84	[ 0.691,0.905]	0.61	[ 0.392,0.692]	10	0	Yes
5106	0.84	[ 0.777,0.888]	0.58	[ 0.276,0.636]	10	0	Yes
6770	0.84	[ 0.706,0.905]	0.62	[ 0.341,0.683]	10	0	Yes
2950	0.84	[ 0.736,0.913]	0.5	[ 0.305,0.705]	10	0	Yes
10148	0.84	[ 0.595,0.877]	0.54	[ 0.356,0.655]	10	1	Yes
4882	0.84	[ 0.77,0.874]	0.61	[ 0.427,0.719]	10	0	Yes
4988	0.84	[ 0.689,0.869]	0.66	[ 0.356,0.686]	10	0	Yes
174	0.84	[ 0.792,0.912]	0.62	[ 0.313,0.664]	10	0	Yes
4282	0.84	[ 0.816,0.869]	0.65	[ 0.346,0.721]	10	0	Yes
2799	0.84	[ 0.756,0.866]	0.55	[ 0.313,0.674]	10	0	Yes
891	0.84	[ 0.548,0.894]	0.55	[ 0.456,0.644]	10	3	Yes
411	0.84	[ 0.743,0.871]	0.62	[ 0.368,0.708]	10	0	Yes
1906	0.84	[ 0.736,0.904]	0.53	[ 0.319,0.683]	10	0	Yes
2593	0.84	[ 0.783,0.867]	0.62	[ 0.305,0.686]	10	0	Yes
2192	0.84	[ 0.762,0.853]	0.54	[ 0.317,0.696]	10	0	Yes
4852	0.84	[ 0.633,0.891]	0.52	[ 0.445,0.713]	10	1	Yes
7412	0.84	[ 0.635,0.884]	0.56	[ 0.396,0.661]	10	1	Yes
427	0.84	[ 0.787,0.851]	0.61	[ 0.352,0.717]	10	0	Yes
412	0.84	[ 0.737,0.869]	0.56	[ 0.286,0.715]	10	0	Yes
1584	0.84	[ 0.752,0.886]	0.57	[ 0.257,0.667]	10	0	Yes
3566	0.84	[ 0.773,0.873]	0.56	[ 0.287,0.691]	10	0	Yes
8795	0.84	[ 0.779,0.894]	0.5	[ 0.316,0.693]	10	0	Yes
3552	0.84	[ 0.601,0.919]	0.56	[ 0.41,0.677]	10	3	Yes
4719	0.84	[ 0.802,0.886]	0.61	[ 0.278,0.705]	10	0	Yes
4830	0.84	[ 0.79,0.858]	0.67	[ 0.361,0.73]	10	0	Yes
1718	0.84	[ 0.762,0.85]	0.62	[ 0.29,0.71]	10	0	Yes
3684	0.84	[ 0.578,0.878]	0.55	[ 0.318,0.605]	10	0	Yes
3371	0.84	[ 0.511,0.916]	0.59	[ 0.364,0.666]	10	5	Yes
3909	0.84	[ 0.785,0.872]	0.46	[ 0.327,0.698]	10	0	Yes
217	0.84	[ 0.748,0.873]	0.6	[ 0.256,0.703]	10	0	Yes
5832	0.84	[ 0.805,0.861]	0.59	[ 0.316,0.722]	10	0	Yes
6898	0.84	[ 0.809,0.869]	0.62	[ 0.261,0.712]	10	0	Yes
634	0.84	[ 0.607,0.885]	0.56	[ 0.404,0.68]	10	2	Yes
7099	0.84	[ 0.775,0.883]	0.65	[ 0.296,0.725]	10	0	Yes
5914	0.84	[ 0.729,0.902]	0.52	[ 0.355,0.666]	10	0	Yes
2057	0.84	[ 0.751,0.867]	0.62	[ 0.275,0.719]	10	0	Yes
3479	0.84	[ 0.743,0.86]	0.5	[ 0.321,0.699]	10	0	Yes
36	0.84	[ 0.777,0.859]	0.56	[ 0.274,0.678]	10	0	Yes
3507	0.83	[ 0.794,0.872]	0.63	[ 0.303,0.706]	10	0	Yes
8833	0.83	[ 0.698,0.872]	0.6	[ 0.331,0.712]	10	0	Yes
2571	0.83	[ 0.78,0.868]	0.63	[ 0.385,0.714]	10	0	Yes
51738	0.83	[ 0.746,0.863]	0.66	[ 0.364,0.695]	10	0	Yes
4129	0.83	[ 0.76,0.852]	0.53	[ 0.37,0.606]	10	0	Yes
7432	0.83	[ 0.635,0.893]	0.56	[ 0.372,0.695]	10	0	Yes
3329	0.83	[ 0.788,0.864]	0.64	[ 0.351,0.684]	10	0	Yes
3868	0.83	[ 0.783,0.875]	0.61	[ 0.336,0.667]	10	0	Yes
5320	0.83	[ 0.745,0.867]	0.52	[ 0.279,0.704]	10	0	Yes
4684	0.83	[ 0.566,0.881]	0.56	[ 0.429,0.602]	10	1	Yes
2110	0.83	[ 0.766,0.868]	0.58	[ 0.304,0.702]	10	0	Yes
1629	0.83	[ 0.784,0.869]	0.64	[ 0.458,0.729]	10	0	Yes
1312	0.83	[ 0.774,0.859]	0.51	[ 0.316,0.725]	10	0	Yes
1499	0.83	[ 0.8,0.894]	0.61	[ 0.328,0.72]	10	0	Yes
57379	0.83	[ 0.649,0.875]	0.59	[ 0.308,0.693]	10	0	Yes
5730	0.83	[ 0.532,0.887]	0.52	[ 0.325,0.616]	10	1	Yes
3240	0.83	[ 0.753,0.883]	0.63	[ 0.376,0.696]	10	0	Yes
929	0.83	[ 0.587,0.87]	0.53	[ 0.369,0.649]	10	0	Yes
1508	0.83	[ 0.544,0.921]	0.5	[ 0.389,0.652]	10	1	Yes
191	0.83	[ 0.711,0.863]	0.59	[ 0.331,0.714]	10	0	Yes
3145	0.83	[ 0.741,0.875]	0.64	[ 0.299,0.689]	10	0	Yes
1839	0.83	[ 0.721,0.862]	0.56	[ 0.294,0.679]	10	0	Yes
3973	0.83	[ 0.789,0.897]	0.57	[ 0.312,0.699]	10	0	Yes
6774	0.83	[ 0.589,0.896]	0.55	[ 0.312,0.637]	10	0	Yes
4318	0.83	[ 0.61,0.915]	0.56	[ 0.336,0.628]	10	0	Yes
5631	0.83	[ 0.748,0.851]	0.54	[ 0.283,0.667]	10	0	Yes
5468	0.83	[ 0.714,0.885]	0.6	[ 0.331,0.763]	10	0	Yes
2919	0.83	[ 0.557,0.897]	0.49	[ 0.408,0.676]	10	3	Yes
2247	0.83	[ 0.53,0.851]	0.57	[ 0.324,0.656]	10	3	Yes
4582	0.83	[ 0.643,0.875]	0.53	[ 0.416,0.655]	10	0	Yes
604	0.83	[ 0.699,0.912]	0.6	[ 0.304,0.716]	10	0	Yes
3454	0.83	[ 0.532,0.875]	0.55	[ 0.284,0.696]	10	1	Yes
27232	0.83	[ 0.817,0.88]	0.63	[ 0.344,0.655]	10	0	Yes
335	0.83	[ 0.776,0.883]	0.6	[ 0.297,0.707]	10	0	Yes
857	0.83	[ 0.564,0.893]	0.5	[ 0.365,0.663]	10	0	Yes
3614	0.83	[ 0.638,0.852]	0.55	[ 0.27,0.744]	10	0	Yes
2582	0.83	[ 0.666,0.87]	0.61	[ 0.286,0.737]	10	0	Yes
6652	0.83	[ 0.691,0.863]	0.59	[ 0.293,0.652]	10	0	Yes
7132	0.83	[ 0.581,0.863]	0.6	[ 0.274,0.724]	10	0	Yes
23305	0.83	[ 0.783,0.88]	0.5	[ 0.312,0.68]	10	0	Yes
25902	0.83	[ 0.761,0.865]	0.52	[ 0.444,0.622]	10	0	Yes
3455	0.83	[ 0.798,0.868]	0.62	[ 0.343,0.689]	10	0	Yes
1736	0.83	[ 0.602,0.878]	0.63	[ 0.315,0.694]	10	0	Yes
6821	0.83	[ 0.767,0.856]	0.52	[ 0.316,0.661]	10	0	Yes
5732	0.83	[ 0.751,0.867]	0.57	[ 0.297,0.717]	10	0	Yes
3028	0.83	[ 0.706,0.885]	0.57	[ 0.29,0.731]	10	0	Yes
7276	0.83	[ 0.733,0.856]	0.55	[ 0.324,0.672]	10	0	Yes
720	0.83	[ 0.795,0.862]	0.58	[ 0.315,0.734]	10	0	Yes
7039	0.83	[ 0.591,0.891]	0.53	[ 0.393,0.612]	10	1	Yes
4860	0.83	[ 0.685,0.864]	0.62	[ 0.336,0.734]	10	0	Yes
4982	0.83	[ 0.696,0.895]	0.63	[ 0.281,0.721]	10	0	Yes
23464	0.83	[ 0.79,0.868]	0.47	[ 0.388,0.597]	10	0	Yes
1294	0.83	[ 0.731,0.866]	0.55	[ 0.301,0.698]	10	0	Yes
5743	0.83	[ 0.619,0.888]	0.5	[ 0.219,0.617]	10	0	Yes
551	0.83	[ 0.671,0.917]	0.6	[ 0.312,0.738]	10	0	Yes
39	0.83	[ 0.785,0.853]	0.6	[ 0.309,0.706]	10	0	Yes
7498	0.83	[ 0.636,0.872]	0.56	[ 0.284,0.734]	10	0	Yes
6888	0.83	[ 0.695,0.852]	0.6	[ 0.331,0.672]	10	0	Yes
3688	0.83	[ 0.577,0.904]	0.48	[ 0.393,0.625]	10	1	Yes
5465	0.83	[ 0.78,0.89]	0.65	[ 0.283,0.753]	10	0	Yes
6387	0.83	[ 0.788,0.896]	0.62	[ 0.295,0.708]	10	0	Yes
3284	0.83	[ 0.75,0.857]	0.6	[ 0.397,0.696]	10	0	Yes
3295	0.83	[ 0.719,0.872]	0.58	[ 0.245,0.718]	10	0	Yes
356	0.83	[ 0.78,0.87]	0.53	[ 0.324,0.647]	10	0	Yes
10253	0.82	[ 0.791,0.879]	0.52	[ 0.443,0.566]	10	0	Yes
2131	0.82	[ 0.709,0.864]	0.62	[ 0.421,0.689]	10	0	Yes
3952	0.82	[ 0.774,0.916]	0.57	[ 0.351,0.657]	10	0	Yes
353	0.82	[ 0.771,0.869]	0.55	[ 0.339,0.706]	10	0	Yes
7350	0.82	[ 0.764,0.898]	0.64	[ 0.291,0.701]	10	0	Yes
4261	0.82	[ 0.731,0.915]	0.57	[ 0.273,0.702]	10	0	Yes
2109	0.82	[ 0.757,0.879]	0.62	[ 0.473,0.692]	10	0	Yes
3687	0.82	[ 0.785,0.879]	0.52	[ 0.42,0.609]	10	0	Yes
476	0.82	[ 0.558,0.879]	0.53	[ 0.364,0.706]	10	2	Yes
2730	0.82	[ 0.7,0.853]	0.61	[ 0.363,0.698]	10	0	Yes
2879	0.82	[ 0.569,0.867]	0.52	[ 0.338,0.593]	10	0	Yes
8802	0.82	[ 0.788,0.875]	0.49	[ 0.282,0.719]	10	0	Yes
2006	0.82	[ 0.737,0.839]	0.56	[ 0.296,0.71]	10	0	Yes
5159	0.82	[ 0.746,0.861]	0.65	[ 0.532,0.698]	10	0	Yes
2263	0.82	[ 0.755,0.85]	0.65	[ 0.279,0.701]	10	0	Yes
230	0.82	[ 0.758,0.857]	0.52	[ 0.363,0.591]	10	0	Yes
2643	0.82	[ 0.642,0.869]	0.64	[ 0.339,0.699]	10	0	Yes
10558	0.82	[ 0.642,0.881]	0.66	[ 0.477,0.716]	10	0	Yes
1231	0.82	[ 0.725,0.876]	0.57	[ 0.287,0.657]	10	0	Yes
9563	0.82	[ 0.767,0.874]	0.61	[ 0.29,0.736]	10	0	Yes
23417	0.82	[ 0.765,0.877]	0.62	[ 0.296,0.71]	10	0	Yes
2153	0.82	[ 0.745,0.869]	0.57	[ 0.297,0.742]	10	0	Yes
3554	0.82	[ 0.548,0.872]	0.52	[ 0.382,0.701]	10	3	Yes
4481	0.82	[ 0.779,0.897]	0.64	[ 0.3,0.719]	10	0	Yes
5175	0.82	[ 0.555,0.889]	0.59	[ 0.482,0.656]	10	1	Yes
374291	0.82	[ 0.74,0.859]	0.6	[ 0.286,0.714]	10	0	Yes
1278	0.82	[ 0.736,0.861]	0.59	[ 0.329,0.723]	10	0	Yes
1386	0.82	[ 0.579,0.886]	0.58	[ 0.406,0.733]	10	3	Yes
1384	0.82	[ 0.76,0.866]	0.53	[ 0.325,0.7]	10	0	Yes
4056	0.82	[ 0.776,0.848]	0.63	[ 0.327,0.696]	10	0	Yes
570	0.82	[ 0.787,0.856]	0.63	[ 0.296,0.698]	10	0	Yes
5744	0.82	[ 0.747,0.908]	0.65	[ 0.282,0.729]	10	0	Yes
8801	0.82	[ 0.57,0.852]	0.48	[ 0.361,0.706]	10	1	Yes
1610	0.82	[ 0.654,0.831]	0.57	[ 0.333,0.695]	10	0	Yes
2356	0.82	[ 0.518,0.853]	0.52	[ 0.372,0.652]	10	1	Yes
6356	0.82	[ 0.778,0.871]	0.55	[ 0.342,0.718]	10	0	Yes
6391	0.82	[ 0.711,0.847]	0.66	[ 0.358,0.723]	10	0	Yes
3549	0.82	[ 0.778,0.857]	0.64	[ 0.299,0.663]	10	0	Yes
1514	0.82	[ 0.586,0.88]	0.55	[ 0.381,0.652]	10	4	Yes
203	0.82	[ 0.711,0.864]	0.6	[ 0.36,0.668]	10	0	Yes
1647	0.82	[ 0.519,0.865]	0.55	[ 0.434,0.649]	10	3	Yes
4589	0.82	[ 0.666,0.878]	0.62	[ 0.267,0.708]	10	0	Yes
3000	0.82	[ 0.758,0.839]	0.64	[ 0.368,0.682]	10	0	Yes
7167	0.82	[ 0.788,0.88]	0.5	[ 0.296,0.699]	10	0	Yes
7803	0.82	[ 0.748,0.852]	0.54	[ 0.428,0.586]	10	0	Yes
2538	0.82	[ 0.584,0.841]	0.53	[ 0.253,0.647]	10	0	Yes
3704	0.82	[ 0.701,0.872]	0.63	[ 0.423,0.673]	10	0	Yes
231	0.82	[ 0.571,0.882]	0.54	[ 0.334,0.655]	10	3	Yes
969	0.82	[ 0.518,0.907]	0.53	[ 0.328,0.617]	10	0	Yes
211	0.82	[ 0.738,0.865]	0.52	[ 0.419,0.636]	10	0	Yes
1589	0.82	[ 0.742,0.852]	0.56	[ 0.359,0.679]	10	0	Yes
8659	0.82	[ 0.698,0.857]	0.61	[ 0.299,0.686]	10	0	Yes
207	0.82	[ 0.748,0.862]	0.6	[ 0.31,0.728]	10	0	Yes
2022	0.82	[ 0.777,0.845]	0.65	[ 0.346,0.7]	10	0	Yes
54	0.82	[ 0.501,0.891]	0.52	[ 0.445,0.706]	10	3	Yes
1272	0.82	[ 0.76,0.883]	0.53	[ 0.449,0.576]	10	0	Yes
7046	0.82	[ 0.75,0.845]	0.45	[ 0.309,0.663]	10	0	Yes
7086	0.82	[ 0.752,0.87]	0.65	[ 0.331,0.721]	10	0	Yes
2936	0.82	[ 0.725,0.845]	0.62	[ 0.33,0.666]	10	0	Yes
1041	0.82	[ 0.703,0.847]	0.62	[ 0.347,0.683]	10	0	Yes
1376	0.81	[ 0.681,0.854]	0.61	[ 0.371,0.706]	10	0	Yes
6916	0.81	[ 0.706,0.88]	0.59	[ 0.327,0.714]	10	0	Yes
5373	0.81	[ 0.778,0.859]	0.65	[ 0.322,0.693]	10	0	Yes
3852	0.81	[ 0.738,0.869]	0.65	[ 0.342,0.683]	10	0	Yes
598	0.81	[ 0.598,0.892]	0.57	[ 0.463,0.668]	10	3	Yes
2132	0.81	[ 0.575,0.855]	0.6	[ 0.345,0.677]	10	0	Yes
2209	0.81	[ 0.759,0.882]	0.65	[ 0.297,0.677]	10	0	Yes
2717	0.81	[ 0.753,0.852]	0.6	[ 0.312,0.68]	10	0	Yes
6303	0.81	[ 0.61,0.855]	0.58	[ 0.278,0.72]	10	0	Yes
7384	0.81	[ 0.555,0.864]	0.5	[ 0.288,0.677]	10	0	Yes
2997	0.81	[ 0.778,0.874]	0.51	[ 0.274,0.673]	10	0	Yes
7043	0.81	[ 0.662,0.851]	0.65	[ 0.335,0.687]	10	0	Yes
549	0.81	[ 0.719,0.833]	0.62	[ 0.339,0.671]	10	0	Yes
5079	0.81	[ 0.632,0.912]	0.58	[ 0.332,0.721]	10	0	Yes
4722	0.81	[ 0.69,0.874]	0.6	[ 0.318,0.667]	10	0	Yes
3032	0.81	[ 0.725,0.88]	0.65	[ 0.325,0.685]	10	0	Yes
2798	0.81	[ 0.795,0.85]	0.62	[ 0.335,0.677]	10	0	Yes
4092	0.81	[ 0.615,0.858]	0.55	[ 0.337,0.697]	10	0	Yes
3659	0.81	[ 0.719,0.894]	0.57	[ 0.338,0.676]	10	0	Yes
958	0.81	[ 0.749,0.868]	0.58	[ 0.277,0.677]	10	0	Yes
5161	0.81	[ 0.53,0.849]	0.51	[ 0.259,0.553]	10	0	Yes
4594	0.81	[ 0.715,0.84]	0.67	[ 0.395,0.727]	10	0	Yes
7915	0.81	[ 0.711,0.851]	0.52	[ 0.295,0.706]	10	0	Yes
1594	0.81	[ 0.73,0.917]	0.5	[ 0.296,0.668]	10	0	Yes
11001	0.81	[ 0.716,0.852]	0.53	[ 0.352,0.588]	10	0	Yes
7414	0.81	[ 0.654,0.845]	0.56	[ 0.303,0.709]	10	0	Yes
948	0.81	[ 0.71,0.887]	0.54	[ 0.283,0.687]	10	0	Yes
481	0.81	[ 0.75,0.869]	0.6	[ 0.323,0.666]	10	0	Yes
1536	0.81	[ 0.676,0.846]	0.59	[ 0.318,0.694]	10	0	Yes
5241	0.81	[ 0.608,0.822]	0.65	[ 0.414,0.748]	10	0	Yes
23396	0.81	[ 0.716,0.842]	0.63	[ 0.326,0.702]	10	0	Yes
1363	0.81	[ 0.579,0.852]	0.52	[ 0.351,0.717]	10	1	Yes
5966	0.81	[ 0.592,0.861]	0.58	[ 0.389,0.745]	10	2	Yes
4088	0.81	[ 0.567,0.894]	0.58	[ 0.37,0.617]	10	1	Yes
80270	0.81	[ 0.74,0.86]	0.66	[ 0.297,0.716]	10	0	Yes
6775	0.81	[ 0.731,0.836]	0.64	[ 0.308,0.696]	10	0	Yes
7038	0.81	[ 0.65,0.872]	0.59	[ 0.253,0.662]	10	0	Yes
5270	0.81	[ 0.553,0.902]	0.51	[ 0.361,0.63]	10	1	Yes
2023	0.81	[ 0.781,0.873]	0.66	[ 0.503,0.726]	10	0	Yes
2316	0.81	[ 0.655,0.847]	0.62	[ 0.284,0.711]	10	0	Yes
3655	0.81	[ 0.7,0.836]	0.53	[ 0.285,0.676]	10	0	Yes
5213	0.81	[ 0.755,0.872]	0.6	[ 0.309,0.692]	10	0	Yes
1462	0.81	[ 0.757,0.848]	0.63	[ 0.287,0.701]	10	0	Yes
354	0.81	[ 0.566,0.902]	0.51	[ 0.343,0.653]	10	0	Yes
291	0.81	[ 0.617,0.856]	0.62	[ 0.317,0.66]	10	0	Yes
6439	0.81	[ 0.693,0.892]	0.61	[ 0.324,0.772]	10	0	Yes
4878	0.81	[ 0.523,0.858]	0.53	[ 0.421,0.67]	10	1	Yes
2806	0.81	[ 0.562,0.861]	0.52	[ 0.284,0.672]	10	1	Yes
3560	0.81	[ 0.566,0.884]	0.55	[ 0.416,0.647]	10	1	Yes
594	0.81	[ 0.669,0.856]	0.61	[ 0.301,0.681]	10	0	Yes
2896	0.81	[ 0.741,0.859]	0.63	[ 0.332,0.714]	10	0	Yes
7391	0.81	[ 0.744,0.855]	0.65	[ 0.248,0.727]	10	0	Yes
1026	0.81	[ 0.566,0.888]	0.58	[ 0.341,0.736]	10	3	Yes
2638	0.81	[ 0.698,0.869]	0.56	[ 0.317,0.686]	10	0	Yes
51805	0.81	[ 0.588,0.851]	0.52	[ 0.314,0.627]	10	0	Yes
762	0.81	[ 0.691,0.869]	0.59	[ 0.28,0.716]	10	0	Yes
7804	0.81	[ 0.735,0.859]	0.59	[ 0.368,0.671]	10	0	Yes
3315	0.81	[ 0.732,0.889]	0.62	[ 0.281,0.724]	10	0	Yes
3953	0.81	[ 0.722,0.835]	0.61	[ 0.295,0.713]	10	0	Yes
4726	0.81	[ 0.712,0.873]	0.6	[ 0.321,0.695]	10	0	Yes
8318	0.81	[ 0.569,0.908]	0.51	[ 0.367,0.637]	10	0	Yes
3251	0.81	[ 0.759,0.854]	0.63	[ 0.349,0.708]	10	0	Yes
5788	0.81	[ 0.777,0.861]	0.63	[ 0.289,0.671]	10	0	Yes
1869	0.81	[ 0.76,0.88]	0.55	[ 0.462,0.616]	10	0	Yes
4720	0.81	[ 0.68,0.873]	0.64	[ 0.396,0.709]	10	0	Yes
1806	0.81	[ 0.761,0.851]	0.61	[ 0.383,0.715]	10	0	Yes
374	0.81	[ 0.586,0.87]	0.55	[ 0.373,0.735]	10	3	Yes
3107	0.81	[ 0.691,0.86]	0.45	[ 0.305,0.609]	10	0	Yes
410	0.81	[ 0.686,0.835]	0.52	[ 0.342,0.707]	10	0	Yes
768	0.81	[ 0.726,0.852]	0.52	[ 0.414,0.69]	10	0	Yes
4323	0.81	[ 0.746,0.836]	0.53	[ 0.468,0.551]	10	0	Yes
9982	0.81	[ 0.498,0.843]	0.53	[ 0.322,0.727]	10	3	Yes
5230	0.81	[ 0.694,0.858]	0.55	[ 0.267,0.682]	10	0	Yes
1634	0.81	[ 0.675,0.837]	0.54	[ 0.343,0.702]	10	0	Yes
2159	0.81	[ 0.746,0.85]	0.65	[ 0.314,0.687]	10	0	Yes
468	0.8	[ 0.482,0.845]	0.52	[ 0.316,0.659]	10	0	Yes
5352	0.8	[ 0.712,0.854]	0.69	[ 0.291,0.724]	10	0	Yes
2720	0.8	[ 0.729,0.854]	0.6	[ 0.354,0.688]	10	0	Yes
9227	0.8	[ 0.641,0.849]	0.6	[ 0.285,0.705]	10	0	Yes
4881	0.8	[ 0.525,0.868]	0.52	[ 0.396,0.675]	10	3	Yes
3172	0.8	[ 0.768,0.853]	0.62	[ 0.305,0.69]	10	0	Yes
7386	0.8	[ 0.723,0.847]	0.51	[ 0.424,0.666]	10	0	Yes
64129	0.8	[ 0.555,0.834]	0.57	[ 0.423,0.703]	10	6	Yes
6853	0.8	[ 0.707,0.831]	0.61	[ 0.35,0.716]	10	0	Yes
183	0.8	[ 0.726,0.843]	0.52	[ 0.342,0.671]	10	0	Yes
4153	0.8	[ 0.702,0.831]	0.58	[ 0.349,0.692]	10	0	Yes
4694	0.8	[ 0.629,0.861]	0.57	[ 0.283,0.737]	10	0	Yes
7367	0.8	[ 0.569,0.822]	0.52	[ 0.278,0.617]	10	0	Yes
4653	0.8	[ 0.657,0.841]	0.55	[ 0.318,0.697]	10	0	Yes
8091	0.8	[ 0.496,0.845]	0.51	[ 0.33,0.651]	10	1	Yes
3906	0.8	[ 0.607,0.848]	0.5	[ 0.374,0.616]	10	0	Yes
3624	0.8	[ 0.555,0.871]	0.51	[ 0.444,0.7]	10	2	Yes
966	0.8	[ 0.685,0.865]	0.59	[ 0.351,0.641]	10	0	Yes
2107	0.8	[ 0.692,0.845]	0.52	[ 0.395,0.589]	10	0	Yes
5860	0.8	[ 0.596,0.847]	0.58	[ 0.326,0.736]	10	0	Yes
6342	0.8	[ 0.766,0.849]	0.57	[ 0.284,0.685]	10	0	Yes
3419	0.8	[ 0.567,0.867]	0.52	[ 0.283,0.636]	10	0	Yes
3292	0.8	[ 0.526,0.894]	0.53	[ 0.413,0.689]	10	6	Yes
3217	0.8	[ 0.635,0.898]	0.52	[ 0.421,0.649]	10	0	Yes
5033	0.8	[ 0.569,0.852]	0.53	[ 0.294,0.627]	10	0	Yes
4049	0.8	[ 0.697,0.837]	0.53	[ 0.296,0.647]	10	0	Yes
2821	0.8	[ 0.708,0.837]	0.57	[ 0.324,0.659]	10	0	Yes
2746	0.8	[ 0.72,0.855]	0.6	[ 0.26,0.697]	10	0	Yes
3562	0.8	[ 0.472,0.868]	0.65	[ 0.343,0.733]	10	12	No
3141	0.8	[ 0.715,0.868]	0.61	[ 0.327,0.75]	10	0	Yes
1509	0.8	[ 0.727,0.83]	0.58	[ 0.321,0.687]	10	0	Yes
7454	0.8	[ 0.636,0.847]	0.6	[ 0.356,0.677]	10	0	Yes
1798	0.8	[ 0.682,0.845]	0.61	[ 0.374,0.705]	10	0	Yes
3795	0.8	[ 0.71,0.819]	0.5	[ 0.339,0.689]	10	0	Yes
1103	0.8	[ 0.687,0.838]	0.59	[ 0.29,0.679]	10	0	Yes
7153	0.8	[ 0.703,0.874]	0.64	[ 0.335,0.71]	10	0	Yes
3588	0.8	[ 0.686,0.863]	0.56	[ 0.36,0.721]	10	0	Yes
1491	0.8	[ 0.607,0.865]	0.64	[ 0.502,0.685]	10	0	Yes
2523	0.8	[ 0.763,0.845]	0.57	[ 0.302,0.711]	10	0	Yes
1282	0.8	[ 0.765,0.856]	0.59	[ 0.291,0.638]	10	0	Yes
6615	0.8	[ 0.58,0.882]	0.52	[ 0.402,0.601]	10	0	Yes
27089	0.8	[ 0.63,0.849]	0.56	[ 0.409,0.69]	10	0	Yes
5019	0.8	[ 0.668,0.845]	0.56	[ 0.283,0.696]	10	0	Yes
1738	0.8	[ 0.637,0.845]	0.6	[ 0.258,0.718]	10	0	Yes
4922	0.8	[ 0.601,0.828]	0.52	[ 0.408,0.672]	10	1	Yes
2653	0.8	[ 0.626,0.837]	0.49	[ 0.261,0.708]	10	0	Yes
3972	0.8	[ 0.603,0.843]	0.52	[ 0.266,0.746]	10	0	Yes
4627	0.8	[ 0.719,0.849]	0.47	[ 0.303,0.661]	10	0	Yes
24	0.8	[ 0.699,0.83]	0.61	[ 0.343,0.689]	10	0	Yes
6507	0.8	[ 0.689,0.873]	0.5	[ 0.328,0.632]	10	0	Yes
1143	0.8	[ 0.54,0.887]	0.51	[ 0.317,0.629]	10	1	Yes
3945	0.8	[ 0.581,0.841]	0.63	[ 0.28,0.696]	10	0	Yes
8626	0.8	[ 0.712,0.867]	0.67	[ 0.325,0.75]	10	0	Yes
27034	0.8	[ 0.668,0.845]	0.63	[ 0.29,0.641]	10	0	Yes
4254	0.8	[ 0.666,0.854]	0.55	[ 0.397,0.684]	10	0	Yes
6768	0.8	[ 0.685,0.837]	0.54	[ 0.343,0.681]	10	0	Yes
5091	0.8	[ 0.732,0.842]	0.59	[ 0.363,0.711]	10	0	Yes
275	0.8	[ 0.661,0.869]	0.53	[ 0.206,0.681]	10	0	Yes
5096	0.8	[ 0.733,0.842]	0.6	[ 0.301,0.673]	10	0	Yes
7056	0.8	[ 0.737,0.831]	0.63	[ 0.317,0.738]	10	0	Yes
2697	0.8	[ 0.692,0.864]	0.53	[ 0.295,0.675]	10	0	Yes
7431	0.8	[ 0.51,0.872]	0.51	[ 0.378,0.687]	10	1	Yes
2214	0.8	[ 0.747,0.883]	0.52	[ 0.383,0.7]	10	0	Yes
1431	0.8	[ 0.749,0.836]	0.53	[ 0.396,0.604]	10	0	Yes
324	0.8	[ 0.729,0.846]	0.62	[ 0.442,0.659]	10	0	Yes
4193	0.79	[ 0.744,0.837]	0.59	[ 0.282,0.722]	10	0	Yes
3423	0.79	[ 0.697,0.836]	0.62	[ 0.311,0.704]	10	0	Yes
53	0.79	[ 0.728,0.838]	0.6	[ 0.293,0.701]	10	0	Yes
3034	0.79	[ 0.72,0.851]	0.63	[ 0.312,0.719]	10	0	Yes
10257	0.79	[ 0.535,0.852]	0.5	[ 0.366,0.684]	10	1	Yes
4668	0.79	[ 0.683,0.849]	0.61	[ 0.283,0.762]	10	0	Yes
5313	0.79	[ 0.691,0.816]	0.65	[ 0.325,0.69]	10	0	Yes
477	0.79	[ 0.651,0.856]	0.59	[ 0.336,0.704]	10	0	Yes
2206	0.79	[ 0.726,0.835]	0.58	[ 0.343,0.682]	10	0	Yes
7389	0.79	[ 0.678,0.854]	0.65	[ 0.364,0.707]	10	0	Yes
3567	0.79	[ 0.46,0.871]	0.62	[ 0.36,0.734]	10	10	No
3725	0.79	[ 0.486,0.89]	0.65	[ 0.296,0.772]	10	11	No
12	0.79	[ 0.771,0.821]	0.63	[ 0.299,0.72]	10	0	Yes
1585	0.79	[ 0.647,0.848]	0.58	[ 0.297,0.693]	10	0	Yes
3949	0.79	[ 0.629,0.824]	0.54	[ 0.324,0.714]	10	0	Yes
328	0.79	[ 0.482,0.836]	0.52	[ 0.43,0.653]	10	3	Yes
4907	0.79	[ 0.525,0.856]	0.53	[ 0.389,0.667]	10	1	Yes
3036	0.79	[ 0.557,0.813]	0.55	[ 0.445,0.623]	10	1	Yes
3685	0.79	[ 0.503,0.86]	0.53	[ 0.278,0.614]	10	0	Yes
5095	0.79	[ 0.725,0.85]	0.52	[ 0.315,0.718]	10	0	Yes
2098	0.79	[ 0.492,0.841]	0.53	[ 0.461,0.679]	10	6	Yes
186	0.79	[ 0.705,0.816]	0.54	[ 0.309,0.68]	10	0	Yes
7080	0.79	[ 0.667,0.887]	0.6	[ 0.315,0.701]	10	0	Yes
3848	0.79	[ 0.639,0.833]	0.63	[ 0.321,0.699]	10	0	Yes
3486	0.79	[ 0.532,0.891]	0.53	[ 0.433,0.682]	10	3	Yes
1380	0.79	[ 0.739,0.824]	0.53	[ 0.295,0.682]	10	0	Yes
1116	0.79	[ 0.712,0.867]	0.56	[ 0.311,0.737]	10	0	Yes
3565	0.79	[ 0.562,0.847]	0.54	[ 0.401,0.65]	10	1	Yes
5897	0.79	[ 0.742,0.899]	0.63	[ 0.43,0.715]	10	0	Yes
4548	0.79	[ 0.657,0.874]	0.6	[ 0.354,0.688]	10	0	Yes
712	0.79	[ 0.686,0.805]	0.61	[ 0.355,0.676]	10	0	Yes
6785	0.79	[ 0.749,0.847]	0.65	[ 0.296,0.731]	10	0	Yes
3156	0.79	[ 0.712,0.839]	0.63	[ 0.386,0.666]	10	0	Yes
1056	0.79	[ 0.679,0.864]	0.52	[ 0.261,0.686]	10	0	Yes
8309	0.79	[ 0.481,0.824]	0.53	[ 0.302,0.616]	10	0	Yes
3932	0.79	[ 0.603,0.823]	0.45	[ 0.303,0.729]	10	0	Yes
10840	0.79	[ 0.539,0.837]	0.5	[ 0.312,0.678]	10	0	Yes
3155	0.79	[ 0.552,0.826]	0.63	[ 0.409,0.691]	10	0	Yes
7273	0.79	[ 0.719,0.838]	0.62	[ 0.319,0.714]	10	0	Yes
5080	0.79	[ 0.674,0.847]	0.54	[ 0.367,0.713]	10	0	Yes
6886	0.79	[ 0.547,0.852]	0.66	[ 0.335,0.72]	10	0	Yes
64087	0.79	[ 0.618,0.864]	0.64	[ 0.442,0.709]	10	0	Yes
55217	0.79	[ 0.566,0.866]	0.51	[ 0.381,0.642]	10	3	Yes
4069	0.79	[ 0.707,0.842]	0.45	[ 0.278,0.74]	10	0	Yes
5330	0.79	[ 0.684,0.831]	0.58	[ 0.329,0.64]	10	0	Yes
5315	0.79	[ 0.691,0.854]	0.52	[ 0.478,0.566]	10	0	Yes
2820	0.79	[ 0.626,0.853]	0.64	[ 0.35,0.711]	10	0	Yes
2155	0.79	[ 0.672,0.824]	0.61	[ 0.365,0.658]	10	0	Yes
3074	0.79	[ 0.75,0.836]	0.66	[ 0.335,0.731]	10	0	Yes
1605	0.79	[ 0.524,0.841]	0.56	[ 0.387,0.706]	10	5	Yes
859	0.79	[ 0.732,0.833]	0.65	[ 0.303,0.703]	10	0	Yes
6692	0.79	[ 0.541,0.879]	0.52	[ 0.45,0.699]	10	2	Yes
9370	0.79	[ 0.686,0.877]	0.53	[ 0.354,0.673]	10	0	Yes
3910	0.79	[ 0.553,0.872]	0.54	[ 0.441,0.67]	10	3	Yes
1371	0.79	[ 0.488,0.842]	0.51	[ 0.403,0.723]	10	3	Yes
5244	0.79	[ 0.715,0.856]	0.64	[ 0.351,0.709]	10	0	Yes
22934	0.79	[ 0.689,0.818]	0.61	[ 0.372,0.66]	10	0	Yes
3339	0.79	[ 0.715,0.843]	0.55	[ 0.312,0.695]	10	0	Yes
158	0.79	[ 0.663,0.86]	0.61	[ 0.36,0.677]	10	0	Yes
6667	0.79	[ 0.535,0.871]	0.51	[ 0.386,0.751]	10	2	Yes
2670	0.79	[ 0.678,0.873]	0.64	[ 0.378,0.719]	10	0	Yes
6517	0.79	[ 0.716,0.854]	0.58	[ 0.323,0.678]	10	0	Yes
2977	0.79	[ 0.547,0.855]	0.51	[ 0.377,0.594]	10	1	Yes
1135	0.79	[ 0.628,0.83]	0.61	[ 0.287,0.68]	10	0	Yes
38	0.79	[ 0.702,0.84]	0.62	[ 0.282,0.741]	10	0	Yes
1950	0.79	[ 0.653,0.835]	0.59	[ 0.286,0.718]	10	0	Yes
501	0.79	[ 0.695,0.852]	0.54	[ 0.3,0.695]	10	0	Yes
3827	0.79	[ 0.604,0.832]	0.5	[ 0.274,0.688]	10	0	Yes
6472	0.79	[ 0.522,0.822]	0.53	[ 0.294,0.689]	10	1	Yes
710	0.79	[ 0.709,0.805]	0.57	[ 0.324,0.715]	10	0	Yes
7078	0.79	[ 0.67,0.862]	0.52	[ 0.296,0.69]	10	0	Yes
2065	0.79	[ 0.751,0.851]	0.6	[ 0.343,0.706]	10	0	Yes
8703	0.78	[ 0.551,0.851]	0.52	[ 0.393,0.634]	10	1	Yes
2038	0.78	[ 0.693,0.816]	0.65	[ 0.308,0.683]	10	0	Yes
2778	0.78	[ 0.683,0.86]	0.63	[ 0.331,0.69]	10	0	Yes
9334	0.78	[ 0.53,0.821]	0.5	[ 0.421,0.759]	10	5	Yes
5972	0.78	[ 0.715,0.829]	0.63	[ 0.34,0.712]	10	0	Yes
2184	0.78	[ 0.753,0.824]	0.64	[ 0.336,0.677]	10	0	Yes
790	0.78	[ 0.466,0.845]	0.52	[ 0.342,0.731]	10	5	Yes
1757	0.78	[ 0.687,0.85]	0.61	[ 0.329,0.726]	10	0	Yes
360	0.78	[ 0.671,0.846]	0.46	[ 0.342,0.729]	10	0	Yes
3556	0.78	[ 0.656,0.84]	0.49	[ 0.348,0.58]	10	0	Yes
2113	0.78	[ 0.54,0.852]	0.59	[ 0.288,0.727]	10	7	Yes
2224	0.78	[ 0.523,0.838]	0.53	[ 0.396,0.658]	10	1	Yes
587	0.78	[ 0.669,0.838]	0.58	[ 0.288,0.708]	10	0	Yes
10332	0.78	[ 0.676,0.836]	0.63	[ 0.335,0.711]	10	0	Yes
6530	0.78	[ 0.727,0.819]	0.62	[ 0.31,0.693]	10	0	Yes
1374	0.78	[ 0.582,0.83]	0.56	[ 0.33,0.703]	10	0	Yes
5340	0.78	[ 0.687,0.841]	0.62	[ 0.318,0.7]	10	0	Yes
1134	0.78	[ 0.71,0.803]	0.6	[ 0.307,0.664]	10	0	Yes
4803	0.78	[ 0.657,0.859]	0.6	[ 0.345,0.73]	10	0	Yes
51166	0.78	[ 0.502,0.838]	0.59	[ 0.32,0.672]	10	4	Yes
5644	0.78	[ 0.753,0.872]	0.53	[ 0.338,0.636]	10	0	Yes
4316	0.78	[ 0.719,0.828]	0.51	[ 0.464,0.599]	10	0	Yes
51268	0.78	[ 0.71,0.809]	0.54	[ 0.456,0.641]	10	0	Yes
5179	0.78	[ 0.477,0.864]	0.52	[ 0.337,0.682]	10	1	Yes
6622	0.78	[ 0.697,0.826]	0.62	[ 0.355,0.699]	10	0	Yes
6649	0.78	[ 0.586,0.857]	0.63	[ 0.244,0.722]	10	0	Yes
3073	0.78	[ 0.707,0.837]	0.58	[ 0.31,0.711]	10	0	Yes
154	0.78	[ 0.682,0.847]	0.62	[ 0.35,0.71]	10	0	Yes
1114	0.78	[ 0.675,0.827]	0.49	[ 0.413,0.572]	10	0	Yes
435	0.78	[ 0.653,0.859]	0.56	[ 0.331,0.684]	10	0	Yes
1545	0.78	[ 0.549,0.832]	0.66	[ 0.393,0.699]	10	0	Yes
6776	0.78	[ 0.588,0.857]	0.6	[ 0.403,0.722]	10	2	Yes
84532	0.78	[ 0.668,0.837]	0.5	[ 0.425,0.606]	10	0	Yes
4091	0.78	[ 0.639,0.827]	0.52	[ 0.422,0.554]	10	0	Yes
6654	0.78	[ 0.642,0.809]	0.59	[ 0.349,0.689]	10	0	Yes
8395	0.78	[ 0.544,0.831]	0.53	[ 0.463,0.651]	10	1	Yes
3099	0.78	[ 0.491,0.836]	0.55	[ 0.433,0.712]	10	6	Yes
7173	0.78	[ 0.629,0.815]	0.58	[ 0.547,0.722]	10	0	Yes
80025	0.78	[ 0.747,0.83]	0.63	[ 0.371,0.7]	10	0	Yes
7051	0.78	[ 0.72,0.82]	0.64	[ 0.354,0.68]	10	0	Yes
1962	0.78	[ 0.585,0.825]	0.58	[ 0.263,0.673]	10	3	Yes
9468	0.78	[ 0.492,0.838]	0.52	[ 0.423,0.677]	10	2	Yes
7372	0.78	[ 0.627,0.875]	0.6	[ 0.325,0.701]	10	0	Yes
6262	0.78	[ 0.687,0.822]	0.61	[ 0.332,0.686]	10	0	Yes
5318	0.78	[ 0.65,0.815]	0.59	[ 0.321,0.677]	10	0	Yes
10331	0.78	[ 0.692,0.838]	0.52	[ 0.353,0.584]	10	0	Yes
2591	0.78	[ 0.752,0.817]	0.61	[ 0.309,0.711]	10	0	Yes
43	0.78	[ 0.729,0.852]	0.59	[ 0.298,0.662]	10	0	Yes
80201	0.78	[ 0.605,0.828]	0.52	[ 0.411,0.693]	10	1	Yes
3488	0.78	[ 0.624,0.813]	0.51	[ 0.346,0.58]	10	0	Yes
8897	0.78	[ 0.488,0.816]	0.56	[ 0.461,0.603]	10	3	Yes
940	0.78	[ 0.683,0.862]	0.51	[ 0.404,0.606]	10	0	Yes
4050	0.78	[ 0.546,0.862]	0.51	[ 0.407,0.696]	10	2	Yes
8292	0.78	[ 0.628,0.815]	0.6	[ 0.301,0.654]	10	0	Yes
2056	0.78	[ 0.723,0.905]	0.63	[ 0.294,0.744]	10	0	Yes
3386	0.78	[ 0.717,0.79]	0.61	[ 0.362,0.702]	10	0	Yes
7332	0.78	[ 0.635,0.856]	0.53	[ 0.385,0.713]	10	2	Yes
3557	0.78	[ 0.733,0.827]	0.63	[ 0.326,0.685]	10	0	Yes
3398	0.78	[ 0.485,0.876]	0.53	[ 0.369,0.654]	10	1	Yes
4791	0.78	[ 0.587,0.841]	0.53	[ 0.365,0.663]	10	0	Yes
7305	0.78	[ 0.583,0.846]	0.55	[ 0.313,0.678]	10	0	Yes
3420	0.78	[ 0.599,0.84]	0.53	[ 0.457,0.699]	10	1	Yes
4000	0.78	[ 0.66,0.822]	0.65	[ 0.351,0.676]	10	0	Yes
4352	0.78	[ 0.663,0.872]	0.53	[ 0.331,0.647]	10	0	Yes
7299	0.78	[ 0.605,0.864]	0.62	[ 0.23,0.704]	10	0	Yes
2547	0.78	[ 0.672,0.904]	0.51	[ 0.431,0.655]	10	0	Yes
2998	0.77	[ 0.743,0.816]	0.47	[ 0.281,0.691]	10	0	Yes
6307	0.77	[ 0.696,0.849]	0.52	[ 0.375,0.662]	10	0	Yes
1815	0.77	[ 0.714,0.806]	0.61	[ 0.344,0.655]	10	0	Yes
5806	0.77	[ 0.619,0.832]	0.56	[ 0.45,0.624]	10	1	Yes
3679	0.77	[ 0.717,0.809]	0.55	[ 0.309,0.663]	10	0	Yes
4691	0.77	[ 0.539,0.824]	0.57	[ 0.401,0.674]	10	1	Yes
8813	0.77	[ 0.63,0.825]	0.65	[ 0.375,0.716]	10	0	Yes
4158	0.77	[ 0.698,0.812]	0.57	[ 0.3,0.671]	10	0	Yes
5104	0.77	[ 0.707,0.83]	0.63	[ 0.354,0.69]	10	0	Yes
1308	0.77	[ 0.721,0.807]	0.63	[ 0.326,0.691]	10	0	Yes
5498	0.77	[ 0.688,0.841]	0.63	[ 0.367,0.688]	10	0	Yes
2181	0.77	[ 0.53,0.818]	0.53	[ 0.381,0.721]	10	5	Yes
130	0.77	[ 0.517,0.863]	0.52	[ 0.251,0.603]	10	0	Yes
1814	0.77	[ 0.723,0.805]	0.6	[ 0.344,0.651]	10	0	Yes
84920	0.77	[ 0.59,0.839]	0.55	[ 0.299,0.679]	10	0	Yes
10682	0.77	[ 0.638,0.829]	0.61	[ 0.337,0.656]	10	0	Yes
4603	0.77	[ 0.475,0.884]	0.54	[ 0.339,0.658]	10	0	Yes
9856	0.77	[ 0.636,0.805]	0.57	[ 0.32,0.706]	10	0	Yes
4322	0.77	[ 0.716,0.804]	0.61	[ 0.299,0.736]	10	0	Yes
2040	0.77	[ 0.659,0.81]	0.57	[ 0.304,0.683]	10	0	Yes
6392	0.77	[ 0.619,0.818]	0.57	[ 0.376,0.676]	10	0	Yes
2735	0.77	[ 0.551,0.847]	0.57	[ 0.358,0.666]	10	2	Yes
3956	0.77	[ 0.444,0.801]	0.52	[ 0.307,0.585]	10	0	Yes
10397	0.77	[ 0.706,0.808]	0.55	[ 0.268,0.739]	10	0	Yes
3594	0.77	[ 0.681,0.813]	0.52	[ 0.29,0.678]	10	0	Yes
5245	0.77	[ 0.604,0.823]	0.49	[ 0.333,0.678]	10	0	Yes
290	0.77	[ 0.581,0.82]	0.53	[ 0.45,0.657]	10	1	Yes
3122	0.77	[ 0.571,0.84]	0.52	[ 0.366,0.712]	10	1	Yes
731	0.77	[ 0.672,0.811]	0.61	[ 0.361,0.672]	10	0	Yes
6476	0.77	[ 0.714,0.843]	0.63	[ 0.295,0.696]	10	0	Yes
2531	0.77	[ 0.567,0.796]	0.64	[ 0.292,0.69]	10	0	Yes
10841	0.77	[ 0.662,0.853]	0.62	[ 0.284,0.66]	10	0	Yes
1717	0.77	[ 0.655,0.832]	0.62	[ 0.328,0.7]	10	0	Yes
6402	0.77	[ 0.63,0.828]	0.63	[ 0.325,0.673]	10	0	Yes
8050	0.77	[ 0.666,0.863]	0.55	[ 0.372,0.688]	10	0	Yes
2934	0.77	[ 0.71,0.853]	0.62	[ 0.345,0.663]	10	0	Yes
302	0.77	[ 0.457,0.809]	0.52	[ 0.457,0.688]	10	5	Yes
3712	0.77	[ 0.619,0.805]	0.65	[ 0.35,0.719]	10	0	Yes
6804	0.77	[ 0.653,0.836]	0.52	[ 0.423,0.646]	10	0	Yes
4126	0.77	[ 0.67,0.835]	0.59	[ 0.312,0.673]	10	0	Yes
4869	0.77	[ 0.552,0.826]	0.6	[ 0.315,0.714]	10	0	Yes
3030	0.77	[ 0.62,0.825]	0.58	[ 0.33,0.702]	10	0	Yes
4137	0.77	[ 0.635,0.83]	0.61	[ 0.43,0.691]	10	0	Yes
325	0.77	[ 0.579,0.822]	0.59	[ 0.337,0.665]	10	0	Yes
1457	0.77	[ 0.547,0.858]	0.55	[ 0.301,0.728]	10	6	Yes
8829	0.77	[ 0.568,0.813]	0.57	[ 0.388,0.703]	10	3	Yes
28976	0.77	[ 0.7,0.831]	0.56	[ 0.281,0.662]	10	0	Yes
7486	0.77	[ 0.597,0.843]	0.58	[ 0.331,0.68]	10	0	Yes
5423	0.77	[ 0.672,0.845]	0.49	[ 0.442,0.649]	10	0	Yes
8809	0.77	[ 0.544,0.804]	0.51	[ 0.315,0.643]	10	1	Yes
8310	0.77	[ 0.518,0.797]	0.54	[ 0.365,0.697]	10	6	Yes
5824	0.77	[ 0.745,0.809]	0.66	[ 0.316,0.69]	10	0	Yes
2353	0.77	[ 0.539,0.88]	0.55	[ 0.267,0.693]	10	0	Yes
10993	0.77	[ 0.591,0.827]	0.55	[ 0.385,0.646]	10	1	Yes
5834	0.77	[ 0.499,0.844]	0.53	[ 0.339,0.63]	10	1	Yes
1356	0.77	[ 0.706,0.818]	0.52	[ 0.347,0.658]	10	0	Yes
778	0.77	[ 0.737,0.83]	0.55	[ 0.324,0.678]	10	0	Yes
8676	0.77	[ 0.626,0.796]	0.49	[ 0.333,0.653]	10	0	Yes
8942	0.77	[ 0.391,0.791]	0.56	[ 0.459,0.676]	10	7	Yes
1789	0.77	[ 0.652,0.789]	0.5	[ 0.339,0.698]	10	0	Yes
2739	0.77	[ 0.644,0.779]	0.55	[ 0.335,0.701]	10	0	Yes
2688	0.77	[ 0.677,0.827]	0.62	[ 0.303,0.718]	10	0	Yes
928	0.77	[ 0.493,0.86]	0.52	[ 0.386,0.701]	10	3	Yes
10965	0.77	[ 0.665,0.793]	0.52	[ 0.467,0.631]	10	0	Yes
5660	0.77	[ 0.717,0.821]	0.65	[ 0.448,0.733]	10	0	Yes
4729	0.77	[ 0.587,0.855]	0.58	[ 0.33,0.68]	10	1	Yes
4160	0.77	[ 0.521,0.802]	0.55	[ 0.307,0.717]	10	1	Yes
4036	0.77	[ 0.677,0.835]	0.57	[ 0.389,0.7]	10	0	Yes
1642	0.77	[ 0.65,0.843]	0.67	[ 0.376,0.705]	10	1	Yes
2202	0.76	[ 0.699,0.841]	0.63	[ 0.299,0.708]	10	0	Yes
4014	0.76	[ 0.676,0.804]	0.56	[ 0.285,0.7]	10	0	Yes
7390	0.76	[ 0.729,0.812]	0.61	[ 0.335,0.654]	10	0	Yes
23475	0.76	[ 0.525,0.854]	0.51	[ 0.296,0.676]	10	1	Yes
695	0.76	[ 0.67,0.818]	0.57	[ 0.331,0.658]	10	0	Yes
8312	0.76	[ 0.644,0.816]	0.62	[ 0.339,0.715]	10	0	Yes
1643	0.76	[ 0.644,0.855]	0.64	[ 0.402,0.714]	10	0	Yes
1281	0.76	[ 0.664,0.831]	0.53	[ 0.273,0.722]	10	0	Yes
5292	0.76	[ 0.536,0.859]	0.54	[ 0.481,0.661]	10	6	Yes
4225	0.76	[ 0.536,0.801]	0.5	[ 0.335,0.59]	10	1	Yes
5970	0.76	[ 0.476,0.877]	0.54	[ 0.318,0.732]	10	11	No
2266	0.76	[ 0.658,0.81]	0.56	[ 0.335,0.656]	10	0	Yes
2035	0.76	[ 0.624,0.816]	0.57	[ 0.242,0.742]	10	0	Yes
3938	0.76	[ 0.701,0.812]	0.64	[ 0.363,0.668]	10	0	Yes
5770	0.76	[ 0.626,0.826]	0.63	[ 0.336,0.681]	10	0	Yes
1048	0.76	[ 0.522,0.836]	0.53	[ 0.344,0.703]	10	3	Yes
262	0.76	[ 0.468,0.865]	0.57	[ 0.315,0.674]	10	2	Yes
1027	0.76	[ 0.415,0.832]	0.45	[ 0.288,0.665]	10	2	Yes
84062	0.76	[ 0.646,0.811]	0.65	[ 0.391,0.72]	10	0	Yes
8704	0.76	[ 0.7,0.833]	0.51	[ 0.365,0.601]	10	0	Yes
5443	0.76	[ 0.691,0.822]	0.67	[ 0.339,0.693]	10	0	Yes
3575	0.76	[ 0.647,0.809]	0.55	[ 0.352,0.697]	10	0	Yes
113451	0.76	[ 0.493,0.831]	0.54	[ 0.403,0.697]	10	7	Yes
2731	0.76	[ 0.669,0.849]	0.46	[ 0.213,0.718]	10	0	Yes
128	0.76	[ 0.568,0.794]	0.52	[ 0.263,0.667]	10	1	Yes
6403	0.76	[ 0.639,0.78]	0.61	[ 0.362,0.655]	10	0	Yes
1471	0.76	[ 0.677,0.828]	0.61	[ 0.299,0.737]	10	0	Yes
3911	0.76	[ 0.658,0.822]	0.54	[ 0.375,0.611]	10	0	Yes
7200	0.76	[ 0.691,0.8]	0.65	[ 0.297,0.699]	10	0	Yes
3123	0.76	[ 0.66,0.796]	0.56	[ 0.305,0.667]	10	0	Yes
1528	0.76	[ 0.643,0.783]	0.57	[ 0.342,0.698]	10	0	Yes
5409	0.76	[ 0.691,0.828]	0.61	[ 0.488,0.669]	10	0	Yes
8277	0.76	[ 0.679,0.837]	0.56	[ 0.312,0.694]	10	0	Yes
3778	0.76	[ 0.666,0.793]	0.64	[ 0.4,0.685]	10	0	Yes
50814	0.76	[ 0.639,0.855]	0.55	[ 0.259,0.688]	10	0	Yes
7010	0.76	[ 0.716,0.81]	0.57	[ 0.291,0.662]	10	0	Yes
1756	0.76	[ 0.711,0.786]	0.63	[ 0.333,0.683]	10	0	Yes
6810	0.76	[ 0.468,0.828]	0.54	[ 0.473,0.636]	10	4	Yes
3418	0.76	[ 0.528,0.821]	0.54	[ 0.367,0.666]	10	6	Yes
10243	0.76	[ 0.628,0.814]	0.61	[ 0.326,0.734]	10	0	Yes
1958	0.76	[ 0.499,0.853]	0.53	[ 0.27,0.71]	10	0	Yes
657	0.76	[ 0.634,0.806]	0.6	[ 0.31,0.707]	10	0	Yes
4191	0.76	[ 0.581,0.836]	0.57	[ 0.341,0.683]	10	4	Yes
10913	0.76	[ 0.719,0.801]	0.57	[ 0.33,0.681]	10	0	Yes
6513	0.76	[ 0.672,0.796]	0.62	[ 0.388,0.699]	10	0	Yes
3293	0.76	[ 0.687,0.814]	0.53	[ 0.328,0.654]	10	0	Yes
3791	0.76	[ 0.695,0.806]	0.62	[ 0.328,0.712]	10	0	Yes
5894	0.76	[ 0.656,0.8]	0.61	[ 0.293,0.749]	10	1	Yes
8608	0.76	[ 0.394,0.808]	0.55	[ 0.377,0.653]	10	6	Yes
3242	0.76	[ 0.542,0.848]	0.62	[ 0.319,0.691]	10	2	Yes
2002	0.76	[ 0.522,0.874]	0.51	[ 0.383,0.709]	10	3	Yes
81	0.76	[ 0.491,0.805]	0.65	[ 0.513,0.703]	10	3	Yes
3119	0.76	[ 0.552,0.781]	0.61	[ 0.328,0.711]	10	0	Yes
3459	0.76	[ 0.631,0.788]	0.66	[ 0.355,0.697]	10	0	Yes
5281	0.76	[ 0.436,0.795]	0.56	[ 0.477,0.686]	10	14	No
2875	0.76	[ 0.5,0.801]	0.43	[ 0.266,0.631]	10	1	Yes
1890	0.76	[ 0.669,0.807]	0.58	[ 0.352,0.674]	10	0	Yes
51196	0.76	[ 0.649,0.799]	0.63	[ 0.507,0.719]	10	0	Yes
5052	0.76	[ 0.474,0.844]	0.56	[ 0.497,0.713]	10	7	Yes
973	0.76	[ 0.525,0.816]	0.51	[ 0.413,0.69]	10	4	Yes
1050	0.76	[ 0.638,0.859]	0.57	[ 0.309,0.696]	10	1	Yes
434	0.76	[ 0.656,0.831]	0.63	[ 0.481,0.702]	10	0	Yes
652	0.76	[ 0.584,0.902]	0.55	[ 0.422,0.714]	10	2	Yes
1728	0.76	[ 0.689,0.813]	0.63	[ 0.318,0.702]	10	0	Yes
8061	0.76	[ 0.659,0.893]	0.54	[ 0.371,0.633]	10	0	Yes
5351	0.76	[ 0.703,0.823]	0.61	[ 0.305,0.743]	10	0	Yes
54575	0.76	[ 0.54,0.847]	0.51	[ 0.312,0.66]	10	3	Yes
3106	0.76	[ 0.562,0.824]	0.55	[ 0.296,0.682]	10	0	Yes
5803	0.76	[ 0.693,0.8]	0.53	[ 0.317,0.703]	10	0	Yes
3075	0.75	[ 0.676,0.817]	0.49	[ 0.299,0.699]	10	0	Yes
358	0.75	[ 0.689,0.814]	0.6	[ 0.346,0.693]	10	0	Yes
10087	0.75	[ 0.669,0.825]	0.52	[ 0.385,0.546]	10	0	Yes
6957	0.75	[ 0.698,0.803]	0.52	[ 0.316,0.625]	10	0	Yes
23495	0.75	[ 0.629,0.8]	0.45	[ 0.278,0.641]	10	0	Yes
55349	0.75	[ 0.506,0.838]	0.53	[ 0.388,0.648]	10	4	Yes
760	0.75	[ 0.556,0.869]	0.63	[ 0.26,0.72]	10	1	Yes
197	0.75	[ 0.481,0.825]	0.52	[ 0.309,0.579]	10	0	Yes
8985	0.75	[ 0.68,0.822]	0.55	[ 0.499,0.595]	10	0	Yes
861	0.75	[ 0.64,0.788]	0.64	[ 0.368,0.688]	10	0	Yes
834	0.75	[ 0.679,0.819]	0.53	[ 0.376,0.569]	10	0	Yes
29958	0.75	[ 0.681,0.828]	0.62	[ 0.334,0.697]	10	0	Yes
10516	0.75	[ 0.444,0.786]	0.52	[ 0.328,0.681]	10	5	Yes
5425	0.75	[ 0.503,0.871]	0.53	[ 0.345,0.636]	10	1	Yes
5657	0.75	[ 0.516,0.852]	0.53	[ 0.418,0.7]	10	6	Yes
2244	0.75	[ 0.638,0.791]	0.6	[ 0.32,0.69]	10	0	Yes
55191	0.75	[ 0.656,0.853]	0.52	[ 0.43,0.624]	10	0	Yes
5156	0.75	[ 0.607,0.789]	0.65	[ 0.318,0.698]	10	0	Yes
3784	0.75	[ 0.565,0.802]	0.64	[ 0.338,0.68]	10	0	Yes
1437	0.75	[ 0.506,0.82]	0.54	[ 0.398,0.677]	10	6	Yes
2271	0.75	[ 0.611,0.798]	0.49	[ 0.35,0.684]	10	0	Yes
4700	0.75	[ 0.544,0.857]	0.54	[ 0.363,0.633]	10	0	Yes
2592	0.75	[ 0.478,0.826]	0.61	[ 0.324,0.701]	10	0	Yes
438	0.75	[ 0.572,0.814]	0.53	[ 0.423,0.633]	10	0	Yes
4192	0.75	[ 0.594,0.789]	0.53	[ 0.362,0.574]	10	0	Yes
3134	0.75	[ 0.679,0.848]	0.54	[ 0.367,0.614]	10	0	Yes
9469	0.75	[ 0.595,0.826]	0.55	[ 0.373,0.696]	10	0	Yes
801	0.75	[ 0.482,0.897]	0.5	[ 0.327,0.669]	10	3	Yes
629	0.75	[ 0.638,0.796]	0.64	[ 0.506,0.685]	10	0	Yes
70	0.75	[ 0.69,0.82]	0.61	[ 0.332,0.68]	10	0	Yes
64064	0.75	[ 0.581,0.807]	0.54	[ 0.377,0.689]	10	2	Yes
478	0.75	[ 0.523,0.802]	0.63	[ 0.314,0.713]	10	1	Yes
1145	0.75	[ 0.597,0.793]	0.57	[ 0.351,0.675]	10	0	Yes
3929	0.75	[ 0.505,0.828]	0.51	[ 0.412,0.645]	10	4	Yes
56052	0.75	[ 0.663,0.776]	0.66	[ 0.294,0.721]	10	0	Yes
643	0.75	[ 0.668,0.813]	0.52	[ 0.415,0.596]	10	0	Yes
3283	0.75	[ 0.487,0.841]	0.43	[ 0.317,0.582]	10	0	Yes
84076	0.75	[ 0.575,0.842]	0.5	[ 0.371,0.64]	10	2	Yes
3101	0.75	[ 0.566,0.812]	0.54	[ 0.42,0.682]	10	1	Yes
2203	0.75	[ 0.7,0.812]	0.65	[ 0.33,0.669]	10	0	Yes
771	0.75	[ 0.501,0.836]	0.54	[ 0.329,0.652]	10	4	Yes
3421	0.75	[ 0.496,0.799]	0.54	[ 0.365,0.67]	10	5	Yes
2264	0.75	[ 0.564,0.807]	0.54	[ 0.331,0.687]	10	1	Yes
1737	0.75	[ 0.566,0.863]	0.6	[ 0.354,0.72]	10	8	Yes
29911	0.75	[ 0.469,0.843]	0.52	[ 0.453,0.673]	10	5	Yes
7364	0.75	[ 0.577,0.78]	0.5	[ 0.353,0.623]	10	0	Yes
3350	0.75	[ 0.534,0.788]	0.52	[ 0.34,0.619]	10	0	Yes
4790	0.75	[ 0.437,0.874]	0.54	[ 0.4,0.788]	10	13	No
6319	0.75	[ 0.48,0.824]	0.59	[ 0.383,0.699]	10	7	Yes
2550	0.75	[ 0.444,0.815]	0.51	[ 0.361,0.697]	10	9	No
9380	0.75	[ 0.539,0.813]	0.61	[ 0.576,0.686]	10	2	Yes
5921	0.75	[ 0.683,0.789]	0.61	[ 0.333,0.733]	10	2	Yes
3084	0.75	[ 0.622,0.773]	0.61	[ 0.313,0.707]	10	0	Yes
2729	0.75	[ 0.566,0.815]	0.57	[ 0.297,0.716]	10	0	Yes
1040	0.75	[ 0.561,0.818]	0.52	[ 0.429,0.725]	10	3	Yes
3667	0.75	[ 0.653,0.803]	0.51	[ 0.324,0.679]	10	0	Yes
2042	0.75	[ 0.449,0.813]	0.5	[ 0.382,0.731]	10	9	No
5817	0.75	[ 0.666,0.765]	0.57	[ 0.412,0.713]	10	0	Yes
4628	0.75	[ 0.58,0.837]	0.51	[ 0.396,0.535]	10	0	Yes
3456	0.75	[ 0.554,0.837]	0.51	[ 0.461,0.686]	10	3	Yes
1137	0.75	[ 0.637,0.793]	0.65	[ 0.365,0.719]	10	0	Yes
4248	0.75	[ 0.587,0.794]	0.5	[ 0.352,0.628]	10	0	Yes
2027	0.75	[ 0.59,0.777]	0.5	[ 0.274,0.692]	10	0	Yes
3399	0.75	[ 0.525,0.858]	0.54	[ 0.439,0.632]	10	1	Yes
5589	0.75	[ 0.687,0.781]	0.66	[ 0.347,0.711]	10	0	Yes
32	0.75	[ 0.5,0.82]	0.52	[ 0.332,0.708]	10	4	Yes
30008	0.75	[ 0.644,0.769]	0.63	[ 0.35,0.712]	10	1	Yes
10654	0.75	[ 0.526,0.815]	0.52	[ 0.392,0.674]	10	1	Yes
28	0.75	[ 0.664,0.784]	0.63	[ 0.256,0.71]	10	0	Yes
2740	0.75	[ 0.528,0.827]	0.53	[ 0.364,0.634]	10	1	Yes
5111	0.75	[ 0.48,0.88]	0.54	[ 0.432,0.667]	10	4	Yes
5236	0.75	[ 0.458,0.828]	0.52	[ 0.349,0.59]	10	0	Yes
1543	0.75	[ 0.477,0.869]	0.58	[ 0.414,0.691]	10	9	No
7277	0.75	[ 0.521,0.847]	0.54	[ 0.424,0.661]	10	3	Yes
5602	0.75	[ 0.579,0.783]	0.55	[ 0.296,0.69]	10	0	Yes
4702	0.75	[ 0.568,0.867]	0.56	[ 0.392,0.726]	10	4	Yes
7097	0.75	[ 0.664,0.785]	0.55	[ 0.293,0.668]	10	0	Yes
6890	0.75	[ 0.606,0.764]	0.59	[ 0.355,0.726]	10	1	Yes
9453	0.75	[ 0.47,0.811]	0.55	[ 0.498,0.714]	10	8	Yes
6521	0.75	[ 0.522,0.821]	0.62	[ 0.506,0.7]	10	0	Yes
4735	0.74	[ 0.648,0.81]	0.54	[ 0.465,0.63]	10	0	Yes
4728	0.74	[ 0.671,0.799]	0.64	[ 0.322,0.739]	10	1.5	Yes
6480	0.74	[ 0.491,0.816]	0.57	[ 0.448,0.713]	10	10	No
10020	0.74	[ 0.632,0.804]	0.6	[ 0.299,0.704]	10	1	Yes
93145	0.74	[ 0.667,0.817]	0.51	[ 0.342,0.65]	10	0	Yes
4311	0.74	[ 0.613,0.786]	0.61	[ 0.298,0.75]	10	2	Yes
2246	0.74	[ 0.572,0.791]	0.54	[ 0.373,0.696]	10	1	Yes
7704	0.74	[ 0.706,0.804]	0.64	[ 0.352,0.759]	10	1	Yes
6714	0.74	[ 0.633,0.84]	0.59	[ 0.313,0.756]	10	1	Yes
3312	0.74	[ 0.506,0.863]	0.61	[ 0.446,0.737]	10	9	No
4287	0.74	[ 0.646,0.804]	0.54	[ 0.311,0.671]	10	0	Yes
8743	0.74	[ 0.538,0.782]	0.51	[ 0.335,0.636]	10	0	Yes
7358	0.74	[ 0.54,0.823]	0.53	[ 0.353,0.621]	10	1	Yes
6716	0.74	[ 0.493,0.802]	0.65	[ 0.334,0.732]	10	2	Yes
3615	0.74	[ 0.503,0.835]	0.54	[ 0.364,0.712]	10	5.5	Yes
23607	0.74	[ 0.692,0.797]	0.64	[ 0.361,0.694]	10	0	Yes
6010	0.74	[ 0.672,0.814]	0.57	[ 0.29,0.733]	10	1	Yes
3992	0.74	[ 0.518,0.824]	0.56	[ 0.44,0.634]	10	3	Yes
545	0.74	[ 0.611,0.78]	0.58	[ 0.279,0.703]	10	0	Yes
1113	0.74	[ 0.517,0.896]	0.5	[ 0.401,0.691]	10	3	Yes
4210	0.74	[ 0.514,0.856]	0.61	[ 0.299,0.691]	10	3	Yes
6445	0.74	[ 0.699,0.757]	0.64	[ 0.336,0.677]	10	0	Yes
223	0.74	[ 0.429,0.802]	0.54	[ 0.43,0.708]	10	8	Yes
22999	0.74	[ 0.596,0.777]	0.59	[ 0.37,0.652]	10	0	Yes
3417	0.74	[ 0.479,0.824]	0.54	[ 0.407,0.657]	10	6	Yes
11283	0.74	[ 0.46,0.822]	0.52	[ 0.328,0.61]	10	0	Yes
51703	0.74	[ 0.482,0.839]	0.51	[ 0.277,0.585]	10	0	Yes
5092	0.74	[ 0.495,0.801]	0.63	[ 0.261,0.689]	10	0	Yes
3732	0.74	[ 0.687,0.789]	0.53	[ 0.326,0.702]	10	0	Yes
22943	0.74	[ 0.498,0.84]	0.59	[ 0.377,0.68]	10	9	No
3484	0.74	[ 0.499,0.852]	0.48	[ 0.356,0.69]	10	2	Yes
5208	0.74	[ 0.491,0.775]	0.5	[ 0.28,0.543]	10	0	Yes
4157	0.74	[ 0.568,0.782]	0.6	[ 0.254,0.679]	10	0	Yes
491	0.74	[ 0.646,0.806]	0.58	[ 0.349,0.72]	10	0	Yes
3163	0.74	[ 0.487,0.797]	0.52	[ 0.357,0.655]	10	1	Yes
633	0.74	[ 0.53,0.798]	0.53	[ 0.411,0.604]	10	1	Yes
4586	0.74	[ 0.677,0.877]	0.51	[ 0.37,0.617]	10	0	Yes
3988	0.74	[ 0.601,0.784]	0.57	[ 0.336,0.712]	10	3	Yes
2516	0.74	[ 0.599,0.792]	0.6	[ 0.317,0.675]	10	0	Yes
3064	0.74	[ 0.558,0.817]	0.48	[ 0.268,0.684]	10	0	Yes
5209	0.74	[ 0.519,0.826]	0.5	[ 0.394,0.671]	10	3	Yes
6519	0.74	[ 0.66,0.78]	0.66	[ 0.316,0.723]	10	0	Yes
2205	0.74	[ 0.489,0.769]	0.51	[ 0.319,0.657]	10	1	Yes
4046	0.74	[ 0.687,0.811]	0.51	[ 0.387,0.613]	10	0	Yes
4714	0.74	[ 0.503,0.849]	0.55	[ 0.382,0.681]	10	0	Yes
9156	0.74	[ 0.541,0.857]	0.53	[ 0.432,0.662]	10	1	Yes
2687	0.74	[ 0.677,0.786]	0.52	[ 0.42,0.618]	10	0	Yes
286	0.74	[ 0.575,0.766]	0.62	[ 0.349,0.741]	10	0	Yes
2710	0.74	[ 0.698,0.802]	0.64	[ 0.341,0.706]	10	0	Yes
5211	0.74	[ 0.687,0.82]	0.64	[ 0.559,0.703]	10	0	Yes
1537	0.74	[ 0.508,0.816]	0.53	[ 0.265,0.578]	10	0	Yes
10007	0.74	[ 0.495,0.828]	0.55	[ 0.452,0.629]	10	4	Yes
8029	0.74	[ 0.639,0.811]	0.63	[ 0.429,0.715]	10	0	Yes
3728	0.74	[ 0.65,0.791]	0.59	[ 0.326,0.715]	10	0	Yes
5122	0.74	[ 0.574,0.823]	0.62	[ 0.345,0.685]	10	1	Yes
8379	0.74	[ 0.589,0.783]	0.64	[ 0.343,0.696]	10	1	Yes
2492	0.74	[ 0.655,0.826]	0.62	[ 0.435,0.695]	10	0	Yes
5336	0.74	[ 0.662,0.777]	0.53	[ 0.435,0.568]	10	0	Yes
64240	0.74	[ 0.612,0.775]	0.62	[ 0.326,0.71]	10	0	Yes
88	0.74	[ 0.387,0.792]	0.55	[ 0.35,0.603]	10	0	Yes
1811	0.74	[ 0.672,0.803]	0.58	[ 0.343,0.69]	10	1	Yes
8424	0.74	[ 0.474,0.849]	0.56	[ 0.298,0.691]	10	6	Yes
4067	0.74	[ 0.676,0.782]	0.51	[ 0.358,0.625]	10	0	Yes
6609	0.74	[ 0.653,0.79]	0.66	[ 0.327,0.71]	10	1	Yes
3691	0.74	[ 0.696,0.795]	0.59	[ 0.318,0.657]	10	0	Yes
23761	0.74	[ 0.436,0.812]	0.51	[ 0.322,0.585]	10	0	Yes
4259	0.74	[ 0.388,0.784]	0.54	[ 0.37,0.65]	10	1	Yes
55276	0.74	[ 0.463,0.847]	0.51	[ 0.343,0.609]	10	0	Yes
7293	0.74	[ 0.646,0.778]	0.51	[ 0.394,0.612]	10	0	Yes
3603	0.74	[ 0.46,0.78]	0.55	[ 0.363,0.612]	10	3	Yes
10673	0.74	[ 0.538,0.811]	0.54	[ 0.376,0.639]	10	5	Yes
4613	0.74	[ 0.682,0.825]	0.54	[ 0.339,0.689]	10	0	Yes
8200	0.74	[ 0.654,0.755]	0.49	[ 0.36,0.693]	10	0	Yes
7166	0.74	[ 0.432,0.813]	0.49	[ 0.316,0.576]	10	0	Yes
5048	0.74	[ 0.669,0.788]	0.65	[ 0.308,0.699]	10	0	Yes
92579	0.74	[ 0.515,0.81]	0.48	[ 0.273,0.605]	10	0	Yes
405	0.74	[ 0.58,0.784]	0.57	[ 0.292,0.688]	10	0	Yes
8876	0.74	[ 0.514,0.786]	0.63	[ 0.28,0.691]	10	6	Yes
3579	0.74	[ 0.533,0.782]	0.51	[ 0.374,0.611]	10	0	Yes
2986	0.74	[ 0.547,0.802]	0.6	[ 0.386,0.612]	10	3	Yes
126	0.74	[ 0.642,0.798]	0.57	[ 0.209,0.64]	10	0	Yes
175	0.74	[ 0.634,0.809]	0.59	[ 0.358,0.693]	10	0	Yes
4868	0.74	[ 0.654,0.793]	0.49	[ 0.273,0.675]	10	0	Yes
2261	0.74	[ 0.612,0.803]	0.48	[ 0.34,0.692]	10	0	Yes
1302	0.74	[ 0.503,0.765]	0.57	[ 0.319,0.68]	10	2	Yes
6559	0.73	[ 0.672,0.766]	0.52	[ 0.319,0.695]	10	0	Yes
91	0.73	[ 0.543,0.759]	0.57	[ 0.277,0.692]	10	0	Yes
7957	0.73	[ 0.566,0.805]	0.62	[ 0.382,0.719]	10	1	Yes
5279	0.73	[ 0.48,0.768]	0.57	[ 0.46,0.663]	10	12	No
5473	0.73	[ 0.507,0.806]	0.52	[ 0.301,0.655]	10	0	Yes
6866	0.73	[ 0.622,0.804]	0.52	[ 0.389,0.579]	10	0	Yes
585	0.73	[ 0.548,0.753]	0.63	[ 0.344,0.722]	10	4	Yes
6505	0.73	[ 0.614,0.801]	0.58	[ 0.303,0.646]	10	0	Yes
3875	0.73	[ 0.443,0.809]	0.54	[ 0.288,0.735]	10	2	Yes
5524	0.73	[ 0.505,0.854]	0.54	[ 0.301,0.637]	10	1	Yes
125	0.73	[ 0.68,0.791]	0.57	[ 0.235,0.684]	10	0	Yes
4640	0.73	[ 0.652,0.817]	0.63	[ 0.483,0.692]	10	0	Yes
5682	0.73	[ 0.45,0.77]	0.52	[ 0.391,0.681]	10	11	No
1375	0.73	[ 0.549,0.83]	0.55	[ 0.389,0.684]	10	3	Yes
349565	0.73	[ 0.633,0.811]	0.53	[ 0.338,0.577]	10	0	Yes
2992	0.73	[ 0.593,0.764]	0.51	[ 0.397,0.573]	10	0	Yes
1889	0.73	[ 0.575,0.782]	0.59	[ 0.356,0.671]	10	0	Yes
5447	0.73	[ 0.615,0.773]	0.54	[ 0.295,0.723]	10	0	Yes
3425	0.73	[ 0.684,0.786]	0.54	[ 0.306,0.666]	10	0	Yes
7849	0.73	[ 0.596,0.796]	0.58	[ 0.345,0.686]	10	0	Yes
2747	0.73	[ 0.557,0.831]	0.52	[ 0.305,0.681]	10	3	Yes
26330	0.73	[ 0.535,0.807]	0.52	[ 0.274,0.671]	10	2	Yes
1785	0.73	[ 0.606,0.791]	0.57	[ 0.361,0.712]	10	1	Yes
2130	0.73	[ 0.61,0.79]	0.58	[ 0.363,0.693]	10	0	Yes
1832	0.73	[ 0.684,0.8]	0.65	[ 0.362,0.715]	10	0	Yes
1622	0.73	[ 0.476,0.868]	0.54	[ 0.253,0.668]	10	1	Yes
3117	0.73	[ 0.519,0.773]	0.62	[ 0.345,0.72]	10	5	Yes
8915	0.73	[ 0.683,0.797]	0.58	[ 0.356,0.694]	10	0	Yes
2661	0.73	[ 0.612,0.756]	0.52	[ 0.436,0.604]	10	0	Yes
409	0.73	[ 0.488,0.846]	0.52	[ 0.439,0.7]	10	7	Yes
8560	0.73	[ 0.569,0.795]	0.54	[ 0.392,0.615]	10	0	Yes
7252	0.73	[ 0.592,0.776]	0.63	[ 0.286,0.685]	10	2	Yes
2175	0.73	[ 0.548,0.792]	0.61	[ 0.294,0.723]	10	7	Yes
6700	0.73	[ 0.524,0.814]	0.51	[ 0.317,0.652]	10	0	Yes
3710	0.73	[ 0.616,0.77]	0.54	[ 0.299,0.687]	10	0	Yes
272	0.73	[ 0.381,0.781]	0.53	[ 0.252,0.685]	10	11	No
90678	0.73	[ 0.42,0.788]	0.54	[ 0.383,0.714]	10	10	No
10327	0.73	[ 0.576,0.854]	0.53	[ 0.395,0.685]	10	2	Yes
3914	0.73	[ 0.623,0.769]	0.56	[ 0.367,0.664]	10	0	Yes
4771	0.73	[ 0.636,0.774]	0.48	[ 0.322,0.679]	10	1	Yes
2995	0.73	[ 0.657,0.766]	0.56	[ 0.31,0.68]	10	0	Yes
7133	0.73	[ 0.445,0.808]	0.57	[ 0.36,0.67]	10	10	No
3759	0.73	[ 0.648,0.761]	0.59	[ 0.333,0.724]	10	0	Yes
2348	0.73	[ 0.533,0.788]	0.62	[ 0.299,0.672]	10	3	Yes
6753	0.73	[ 0.683,0.796]	0.52	[ 0.349,0.632]	10	0	Yes
5427	0.73	[ 0.512,0.85]	0.55	[ 0.388,0.692]	10	6	Yes
1959	0.73	[ 0.664,0.772]	0.57	[ 0.297,0.689]	10	0	Yes
162417	0.73	[ 0.591,0.8]	0.58	[ 0.311,0.708]	10	0	Yes
8818	0.73	[ 0.687,0.814]	0.52	[ 0.492,0.585]	10	0	Yes
3596	0.73	[ 0.453,0.782]	0.57	[ 0.289,0.65]	10	2	Yes
1438	0.73	[ 0.706,0.763]	0.62	[ 0.336,0.688]	10	0	Yes
56922	0.73	[ 0.464,0.82]	0.46	[ 0.331,0.676]	10	1	Yes
6406	0.73	[ 0.46,0.849]	0.5	[ 0.321,0.553]	10	0	Yes
10768	0.73	[ 0.491,0.829]	0.57	[ 0.388,0.629]	10	5	Yes
93	0.73	[ 0.537,0.805]	0.61	[ 0.31,0.687]	10	0	Yes
4086	0.73	[ 0.506,0.83]	0.58	[ 0.444,0.701]	10	10	No
9167	0.73	[ 0.526,0.825]	0.5	[ 0.348,0.706]	10	3	Yes
57678	0.73	[ 0.429,0.785]	0.55	[ 0.338,0.604]	10	0	Yes
1285	0.73	[ 0.701,0.752]	0.6	[ 0.337,0.686]	10	0	Yes
5664	0.73	[ 0.585,0.813]	0.6	[ 0.326,0.672]	10	0	Yes
5478	0.73	[ 0.513,0.789]	0.54	[ 0.385,0.706]	10	5	Yes
2632	0.73	[ 0.516,0.781]	0.54	[ 0.308,0.687]	10	0	Yes
2201	0.73	[ 0.595,0.792]	0.56	[ 0.331,0.708]	10	0	Yes
4605	0.73	[ 0.567,0.832]	0.58	[ 0.331,0.68]	10	3	Yes
1854	0.73	[ 0.65,0.811]	0.51	[ 0.374,0.582]	10	0	Yes
268	0.73	[ 0.624,0.787]	0.57	[ 0.266,0.701]	10	0	Yes
3037	0.73	[ 0.524,0.788]	0.51	[ 0.367,0.689]	10	2	Yes
197257	0.73	[ 0.557,0.793]	0.52	[ 0.353,0.709]	10	3	Yes
6688	0.73	[ 0.559,0.862]	0.53	[ 0.269,0.724]	10	4	Yes
4597	0.73	[ 0.466,0.802]	0.53	[ 0.37,0.742]	10	9	No
6261	0.73	[ 0.572,0.766]	0.63	[ 0.286,0.721]	10	6	Yes
983	0.73	[ 0.619,0.826]	0.55	[ 0.368,0.751]	10	3	Yes
6448	0.73	[ 0.67,0.792]	0.65	[ 0.341,0.711]	10	2	Yes
811	0.73	[ 0.513,0.815]	0.51	[ 0.307,0.623]	10	1	Yes
25814	0.73	[ 0.59,0.755]	0.58	[ 0.344,0.635]	10	0	Yes
2817	0.73	[ 0.557,0.771]	0.57	[ 0.421,0.669]	10	4	Yes
3915	0.73	[ 0.598,0.773]	0.55	[ 0.335,0.698]	10	0	Yes
3726	0.73	[ 0.595,0.888]	0.54	[ 0.386,0.711]	10	0	Yes
1475	0.73	[ 0.4,0.79]	0.55	[ 0.443,0.687]	10	10	No
5959	0.73	[ 0.479,0.814]	0.53	[ 0.292,0.662]	10	1	Yes
271	0.73	[ 0.522,0.831]	0.57	[ 0.276,0.681]	10	5	Yes
6354	0.73	[ 0.527,0.781]	0.52	[ 0.37,0.619]	10	1	Yes
627	0.73	[ 0.652,0.748]	0.55	[ 0.33,0.678]	10	1	Yes
3105	0.73	[ 0.601,0.82]	0.6	[ 0.24,0.661]	10	0	Yes
3026	0.73	[ 0.653,0.754]	0.6	[ 0.411,0.698]	10	0	Yes
3612	0.73	[ 0.656,0.849]	0.54	[ 0.358,0.612]	10	0	Yes
1490	0.73	[ 0.49,0.786]	0.52	[ 0.379,0.702]	10	6	Yes
4695	0.73	[ 0.496,0.82]	0.54	[ 0.36,0.74]	10	5	Yes
1053	0.73	[ 0.554,0.785]	0.65	[ 0.287,0.76]	10	6	Yes
57453	0.73	[ 0.49,0.803]	0.56	[ 0.39,0.692]	10	6	Yes
2118	0.73	[ 0.632,0.828]	0.57	[ 0.422,0.71]	10	0	Yes
64131	0.73	[ 0.613,0.756]	0.61	[ 0.326,0.708]	10	0	Yes
79586	0.73	[ 0.51,0.822]	0.53	[ 0.45,0.688]	10	2	Yes
4759	0.73	[ 0.434,0.786]	0.54	[ 0.495,0.638]	10	6	Yes
1951	0.72	[ 0.49,0.757]	0.49	[ 0.379,0.568]	10	0	Yes
540	0.72	[ 0.691,0.76]	0.64	[ 0.308,0.695]	10	0	Yes
4524	0.72	[ 0.496,0.768]	0.65	[ 0.291,0.697]	10	3	Yes
79813	0.72	[ 0.44,0.804]	0.51	[ 0.311,0.639]	10	7	Yes
285	0.72	[ 0.573,0.79]	0.51	[ 0.419,0.584]	10	0	Yes
1896	0.72	[ 0.666,0.78]	0.54	[ 0.288,0.681]	10	0	Yes
6772	0.72	[ 0.562,0.774]	0.6	[ 0.351,0.73]	9	0	Yes
5250	0.72	[ 0.512,0.778]	0.57	[ 0.278,0.729]	10	1	Yes
178	0.72	[ 0.628,0.775]	0.61	[ 0.336,0.714]	10	3	Yes
8974	0.72	[ 0.669,0.826]	0.55	[ 0.31,0.622]	10	0	Yes
686	0.72	[ 0.514,0.766]	0.57	[ 0.336,0.721]	10	5	Yes
6344	0.72	[ 0.529,0.786]	0.51	[ 0.303,0.619]	10	1	Yes
4804	0.72	[ 0.526,0.791]	0.52	[ 0.4,0.692]	10	1	Yes
8574	0.72	[ 0.455,0.806]	0.54	[ 0.319,0.704]	10	13	No
10005	0.72	[ 0.679,0.797]	0.53	[ 0.457,0.599]	10	0	Yes
2137	0.72	[ 0.513,0.826]	0.56	[ 0.525,0.699]	10	8	Yes
713	0.72	[ 0.661,0.782]	0.54	[ 0.324,0.715]	10	1	Yes
10268	0.72	[ 0.45,0.761]	0.55	[ 0.439,0.645]	10	8	Yes
84966	0.72	[ 0.522,0.758]	0.53	[ 0.468,0.708]	10	5	Yes
7356	0.72	[ 0.536,0.764]	0.6	[ 0.32,0.651]	10	1	Yes
276	0.72	[ 0.44,0.796]	0.51	[ 0.337,0.557]	10	0	Yes
7329	0.72	[ 0.62,0.805]	0.55	[ 0.35,0.663]	10	1	Yes
5627	0.72	[ 0.669,0.756]	0.57	[ 0.381,0.687]	10	0	Yes
5034	0.72	[ 0.526,0.822]	0.53	[ 0.44,0.652]	10	1	Yes
6364	0.72	[ 0.504,0.806]	0.57	[ 0.486,0.627]	10	3	Yes
27063	0.72	[ 0.468,0.867]	0.52	[ 0.357,0.709]	10	6	Yes
2026	0.72	[ 0.522,0.791]	0.55	[ 0.458,0.631]	10	2	Yes
9076	0.72	[ 0.698,0.768]	0.6	[ 0.332,0.678]	10	0	Yes
2982	0.72	[ 0.468,0.813]	0.52	[ 0.476,0.704]	10	6	Yes
287	0.72	[ 0.518,0.758]	0.64	[ 0.369,0.689]	10	0	Yes
241	0.72	[ 0.609,0.783]	0.59	[ 0.314,0.689]	10	3	Yes
2954	0.72	[ 0.67,0.8]	0.52	[ 0.275,0.667]	10	0	Yes
8731	0.72	[ 0.549,0.857]	0.5	[ 0.395,0.576]	10	0	Yes
2488	0.72	[ 0.553,0.785]	0.58	[ 0.308,0.715]	10	1	Yes
924	0.72	[ 0.484,0.763]	0.49	[ 0.38,0.674]	10	3	Yes
6487	0.72	[ 0.63,0.773]	0.51	[ 0.417,0.558]	10	0	Yes
9241	0.72	[ 0.658,0.743]	0.53	[ 0.326,0.676]	10	0	Yes
914	0.72	[ 0.456,0.82]	0.52	[ 0.399,0.711]	10	5	Yes
1191	0.72	[ 0.468,0.832]	0.52	[ 0.4,0.632]	10	6	Yes
6351	0.72	[ 0.461,0.799]	0.5	[ 0.388,0.57]	10	0	Yes
4224	0.72	[ 0.528,0.775]	0.52	[ 0.307,0.671]	10	6	Yes
8443	0.72	[ 0.631,0.831]	0.54	[ 0.343,0.679]	10	0	Yes
3977	0.72	[ 0.574,0.805]	0.6	[ 0.328,0.713]	10	0	Yes
90	0.72	[ 0.592,0.764]	0.55	[ 0.343,0.691]	10	0	Yes
2618	0.72	[ 0.443,0.792]	0.54	[ 0.498,0.609]	10	5	Yes
47	0.72	[ 0.605,0.777]	0.55	[ 0.401,0.602]	10	0	Yes
727	0.72	[ 0.629,0.754]	0.49	[ 0.342,0.688]	10	0	Yes
15	0.72	[ 0.505,0.824]	0.6	[ 0.373,0.687]	10	1	Yes
11181	0.72	[ 0.519,0.803]	0.49	[ 0.289,0.647]	10	1	Yes
80852	0.72	[ 0.663,0.758]	0.52	[ 0.425,0.644]	10	0	Yes
7436	0.72	[ 0.634,0.745]	0.61	[ 0.308,0.685]	10	1	Yes
5066	0.72	[ 0.394,0.766]	0.52	[ 0.344,0.631]	10	7	Yes
3561	0.72	[ 0.635,0.772]	0.58	[ 0.317,0.649]	10	0	Yes
735	0.72	[ 0.531,0.752]	0.59	[ 0.41,0.675]	10	5	Yes
939	0.72	[ 0.574,0.746]	0.55	[ 0.487,0.61]	10	1	Yes
7345	0.72	[ 0.563,0.745]	0.53	[ 0.325,0.678]	10	0	Yes
8639	0.72	[ 0.686,0.805]	0.52	[ 0.4,0.626]	10	0	Yes
6504	0.72	[ 0.439,0.783]	0.54	[ 0.32,0.643]	10	5	Yes
650	0.72	[ 0.604,0.802]	0.59	[ 0.338,0.686]	10	0	Yes
5224	0.72	[ 0.52,0.811]	0.54	[ 0.252,0.729]	10	0	Yes
3568	0.72	[ 0.46,0.751]	0.53	[ 0.405,0.651]	10	6	Yes
5338	0.72	[ 0.484,0.78]	0.53	[ 0.44,0.656]	10	5	Yes
63827	0.72	[ 0.506,0.793]	0.57	[ 0.352,0.717]	10	7	Yes
1719	0.72	[ 0.588,0.782]	0.6	[ 0.341,0.696]	10	0	Yes
5337	0.72	[ 0.516,0.795]	0.56	[ 0.423,0.616]	10	3	Yes
3581	0.72	[ 0.505,0.767]	0.52	[ 0.353,0.577]	10	0	Yes
3587	0.72	[ 0.6,0.787]	0.49	[ 0.326,0.645]	10	1	Yes
23600	0.72	[ 0.637,0.771]	0.59	[ 0.305,0.69]	10	0	Yes
10846	0.72	[ 0.432,0.782]	0.54	[ 0.322,0.592]	10	0	Yes
2673	0.72	[ 0.492,0.838]	0.49	[ 0.361,0.59]	10	0	Yes
8202	0.72	[ 0.482,0.809]	0.52	[ 0.419,0.664]	10	6	Yes
5345	0.72	[ 0.639,0.776]	0.56	[ 0.335,0.673]	10	0	Yes
64841	0.72	[ 0.515,0.807]	0.52	[ 0.314,0.619]	10	1	Yes
4256	0.72	[ 0.583,0.797]	0.53	[ 0.261,0.701]	10	1	Yes
7032	0.72	[ 0.474,0.809]	0.54	[ 0.429,0.632]	10	8	Yes
3662	0.72	[ 0.588,0.824]	0.49	[ 0.325,0.641]	10	0	Yes
1378	0.72	[ 0.668,0.783]	0.63	[ 0.32,0.682]	10	1	Yes
2151	0.72	[ 0.56,0.808]	0.52	[ 0.386,0.621]	10	1	Yes
3713	0.72	[ 0.485,0.811]	0.56	[ 0.317,0.683]	10	9	No
2160	0.72	[ 0.627,0.743]	0.59	[ 0.398,0.675]	10	0	Yes
1291	0.72	[ 0.668,0.762]	0.57	[ 0.359,0.687]	10	0	Yes
2149	0.72	[ 0.517,0.78]	0.51	[ 0.378,0.586]	10	0	Yes
5214	0.72	[ 0.474,0.817]	0.54	[ 0.336,0.69]	10	9	No
4237	0.72	[ 0.487,0.742]	0.57	[ 0.434,0.656]	10	2	Yes
912	0.72	[ 0.453,0.76]	0.52	[ 0.358,0.605]	10	1	Yes
9308	0.72	[ 0.518,0.787]	0.57	[ 0.352,0.68]	10	6	Yes
4258	0.72	[ 0.408,0.768]	0.52	[ 0.36,0.652]	10	8	Yes
3745	0.72	[ 0.434,0.749]	0.52	[ 0.323,0.665]	10	11	No
51179	0.72	[ 0.479,0.787]	0.52	[ 0.392,0.649]	10	3	Yes
53826	0.72	[ 0.495,0.821]	0.6	[ 0.324,0.715]	10	12	No
5371	0.72	[ 0.603,0.745]	0.62	[ 0.328,0.707]	10	4	Yes
7020	0.72	[ 0.526,0.837]	0.54	[ 0.34,0.687]	10	6	Yes
4351	0.72	[ 0.554,0.82]	0.52	[ 0.303,0.672]	10	2	Yes
7369	0.72	[ 0.626,0.751]	0.63	[ 0.397,0.717]	10	0	Yes
9187	0.72	[ 0.51,0.794]	0.52	[ 0.442,0.657]	10	2	Yes
9869	0.71	[ 0.496,0.826]	0.56	[ 0.369,0.682]	10	6	Yes
1967	0.71	[ 0.524,0.777]	0.58	[ 0.348,0.687]	10	4	Yes
5971	0.71	[ 0.46,0.784]	0.58	[ 0.429,0.663]	10	9	No
7249	0.71	[ 0.504,0.762]	0.58	[ 0.307,0.704]	10	1	Yes
8784	0.71	[ 0.504,0.803]	0.56	[ 0.426,0.64]	10	3	Yes
1410	0.71	[ 0.584,0.769]	0.6	[ 0.304,0.729]	10	1	Yes
2811	0.71	[ 0.664,0.747]	0.6	[ 0.342,0.684]	10	0	Yes
3146	0.71	[ 0.506,0.843]	0.51	[ 0.319,0.636]	10	2	Yes
58510	0.71	[ 0.515,0.808]	0.51	[ 0.362,0.625]	10	1	Yes
5617	0.71	[ 0.592,0.748]	0.53	[ 0.318,0.685]	10	2	Yes
142	0.71	[ 0.456,0.758]	0.59	[ 0.329,0.707]	10	1	Yes
5223	0.71	[ 0.429,0.815]	0.43	[ 0.353,0.614]	10	0	Yes
1813	0.71	[ 0.639,0.772]	0.6	[ 0.324,0.695]	10	0	Yes
79087	0.71	[ 0.584,0.77]	0.64	[ 0.393,0.688]	10	0	Yes
5298	0.71	[ 0.477,0.773]	0.54	[ 0.371,0.673]	10	7	Yes
1019	0.71	[ 0.635,0.771]	0.56	[ 0.341,0.745]	10	1	Yes
7360	0.71	[ 0.534,0.781]	0.57	[ 0.478,0.701]	10	9	No
7251	0.71	[ 0.639,0.776]	0.6	[ 0.322,0.732]	10	1	Yes
4701	0.71	[ 0.525,0.87]	0.55	[ 0.354,0.674]	10	0	Yes
5915	0.71	[ 0.542,0.859]	0.59	[ 0.35,0.704]	10	15	No
915	0.71	[ 0.566,0.772]	0.61	[ 0.351,0.705]	10	2	Yes
10456	0.71	[ 0.535,0.751]	0.57	[ 0.314,0.696]	10	1	Yes
4247	0.71	[ 0.596,0.799]	0.55	[ 0.331,0.647]	10	0	Yes
58	0.71	[ 0.658,0.781]	0.64	[ 0.371,0.707]	10	0	Yes
1109	0.71	[ 0.522,0.804]	0.48	[ 0.365,0.583]	10	0	Yes
4897	0.71	[ 0.646,0.753]	0.53	[ 0.4,0.683]	10	0	Yes
658	0.71	[ 0.678,0.777]	0.48	[ 0.347,0.643]	10	0	Yes
4040	0.71	[ 0.509,0.79]	0.58	[ 0.31,0.693]	10	0	Yes
1723	0.71	[ 0.522,0.83]	0.52	[ 0.351,0.673]	10	2	Yes
4712	0.71	[ 0.474,0.845]	0.59	[ 0.458,0.689]	10	6	Yes
56125	0.71	[ 0.669,0.74]	0.51	[ 0.326,0.643]	10	0	Yes
8878	0.71	[ 0.656,0.786]	0.66	[ 0.324,0.726]	10	2	Yes
2208	0.71	[ 0.565,0.785]	0.55	[ 0.317,0.648]	10	1	Yes
8660	0.71	[ 0.654,0.74]	0.49	[ 0.308,0.69]	10	0	Yes
4646	0.71	[ 0.512,0.771]	0.62	[ 0.481,0.712]	10	2	Yes
10468	0.71	[ 0.673,0.761]	0.6	[ 0.338,0.659]	10	0	Yes
9415	0.71	[ 0.453,0.826]	0.52	[ 0.415,0.738]	10	11	No
2776	0.71	[ 0.655,0.78]	0.63	[ 0.374,0.705]	10	0	Yes
472	0.71	[ 0.631,0.769]	0.64	[ 0.345,0.71]	10	3	Yes
5764	0.71	[ 0.467,0.809]	0.57	[ 0.401,0.738]	10	11	No
4914	0.71	[ 0.636,0.795]	0.63	[ 0.337,0.679]	10	0	Yes
7415	0.71	[ 0.637,0.758]	0.49	[ 0.347,0.735]	10	0	Yes
8504	0.71	[ 0.605,0.748]	0.45	[ 0.281,0.671]	9	0	Yes
3176	0.71	[ 0.567,0.767]	0.56	[ 0.368,0.701]	10	0	Yes
9516	0.71	[ 0.666,0.739]	0.59	[ 0.292,0.693]	10	1	Yes
1288	0.71	[ 0.68,0.749]	0.63	[ 0.341,0.702]	10	3	Yes
7976	0.71	[ 0.671,0.771]	0.55	[ 0.361,0.628]	10	0	Yes
7201	0.71	[ 0.619,0.778]	0.54	[ 0.319,0.687]	10	0	Yes
4851	0.71	[ 0.651,0.766]	0.57	[ 0.339,0.699]	10	0	Yes
4833	0.71	[ 0.501,0.835]	0.52	[ 0.323,0.693]	10	5	Yes
383	0.71	[ 0.593,0.795]	0.52	[ 0.306,0.672]	10	1	Yes
5364	0.71	[ 0.475,0.741]	0.56	[ 0.463,0.659]	10	10	No
1544	0.71	[ 0.532,0.847]	0.51	[ 0.351,0.608]	10	1	Yes
7263	0.71	[ 0.656,0.792]	0.61	[ 0.324,0.685]	10	0	Yes
9945	0.71	[ 0.552,0.831]	0.49	[ 0.362,0.634]	10	0	Yes
1286	0.71	[ 0.659,0.757]	0.61	[ 0.337,0.723]	10	3	Yes
132789	0.71	[ 0.571,0.788]	0.51	[ 0.4,0.665]	10	1	Yes
2114	0.71	[ 0.433,0.783]	0.57	[ 0.325,0.76]	10	15	No
6693	0.71	[ 0.526,0.789]	0.57	[ 0.412,0.651]	10	6	Yes
131	0.71	[ 0.608,0.799]	0.5	[ 0.277,0.554]	10	0	Yes
4792	0.71	[ 0.545,0.829]	0.48	[ 0.258,0.725]	10	1	Yes
79723	0.71	[ 0.476,0.799]	0.54	[ 0.418,0.68]	10	6	Yes
13	0.71	[ 0.51,0.811]	0.54	[ 0.463,0.719]	10	7	Yes
5008	0.71	[ 0.483,0.811]	0.52	[ 0.397,0.632]	10	5	Yes
9489	0.71	[ 0.45,0.801]	0.53	[ 0.27,0.632]	10	4	Yes
775	0.71	[ 0.535,0.758]	0.63	[ 0.348,0.704]	10	0	Yes
64127	0.71	[ 0.576,0.764]	0.61	[ 0.365,0.661]	10	3	Yes
5130	0.71	[ 0.399,0.832]	0.53	[ 0.463,0.634]	10	8	Yes
10195	0.71	[ 0.615,0.78]	0.61	[ 0.326,0.715]	10	1	Yes
3621	0.71	[ 0.674,0.783]	0.63	[ 0.353,0.705]	10	0	Yes
5777	0.71	[ 0.535,0.858]	0.52	[ 0.325,0.762]	10	5	Yes
1644	0.71	[ 0.65,0.768]	0.49	[ 0.306,0.677]	10	0	Yes
5277	0.71	[ 0.666,0.814]	0.61	[ 0.401,0.713]	10	0	Yes
8600	0.71	[ 0.609,0.74]	0.64	[ 0.327,0.689]	10	3	Yes
95	0.71	[ 0.632,0.738]	0.61	[ 0.346,0.662]	10	0	Yes
488	0.71	[ 0.54,0.817]	0.53	[ 0.304,0.722]	10	0	Yes
941	0.71	[ 0.534,0.779]	0.52	[ 0.395,0.624]	10	2	Yes
29929	0.71	[ 0.606,0.759]	0.6	[ 0.428,0.715]	10	1.5	Yes
673	0.71	[ 0.697,0.742]	0.65	[ 0.319,0.708]	10	0	Yes
5578	0.71	[ 0.547,0.801]	0.57	[ 0.282,0.717]	10	8	Yes
6520	0.71	[ 0.486,0.805]	0.55	[ 0.469,0.69]	10	14	No
9162	0.71	[ 0.45,0.775]	0.52	[ 0.425,0.727]	10	10	No
8836	0.71	[ 0.47,0.808]	0.52	[ 0.427,0.694]	10	7	Yes
5317	0.71	[ 0.578,0.759]	0.48	[ 0.34,0.669]	10	0	Yes
1287	0.71	[ 0.582,0.743]	0.57	[ 0.367,0.676]	10	1	Yes
894	0.71	[ 0.505,0.874]	0.51	[ 0.309,0.638]	10	2	Yes
218	0.71	[ 0.498,0.755]	0.53	[ 0.32,0.714]	10	9	No
471	0.71	[ 0.504,0.798]	0.66	[ 0.44,0.732]	10	3	Yes
2572	0.71	[ 0.442,0.8]	0.5	[ 0.321,0.653]	10	5	Yes
1674	0.71	[ 0.537,0.759]	0.53	[ 0.33,0.69]	10	0	Yes
1326	0.71	[ 0.527,0.75]	0.52	[ 0.298,0.741]	10	3	Yes
2584	0.71	[ 0.621,0.758]	0.49	[ 0.304,0.696]	10	0	Yes
3595	0.71	[ 0.602,0.802]	0.5	[ 0.336,0.579]	10	0	Yes
3476	0.71	[ 0.478,0.733]	0.61	[ 0.346,0.669]	10	5	Yes
54576	0.71	[ 0.364,0.771]	0.55	[ 0.344,0.629]	10	8	Yes
8803	0.71	[ 0.647,0.739]	0.53	[ 0.358,0.696]	10	0	Yes
2260	0.71	[ 0.562,0.779]	0.62	[ 0.398,0.7]	10	0	Yes
11009	0.71	[ 0.473,0.823]	0.53	[ 0.268,0.723]	10	3	Yes
4221	0.7	[ 0.423,0.74]	0.56	[ 0.353,0.672]	10	3	Yes
7783	0.7	[ 0.492,0.739]	0.53	[ 0.336,0.707]	10	8	Yes
4731	0.7	[ 0.505,0.82]	0.53	[ 0.365,0.698]	10	5	Yes
6233	0.7	[ 0.502,0.824]	0.52	[ 0.287,0.685]	10	2	Yes
140679	0.7	[ 0.483,0.792]	0.5	[ 0.373,0.634]	10	7	Yes
79053	0.7	[ 0.655,0.764]	0.55	[ 0.369,0.694]	10	0	Yes
1716	0.7	[ 0.579,0.787]	0.59	[ 0.355,0.69]	10	1.5	Yes
1999	0.7	[ 0.387,0.844]	0.56	[ 0.422,0.692]	10	14	No
4811	0.7	[ 0.403,0.77]	0.53	[ 0.321,0.65]	10	7	Yes
84100	0.7	[ 0.673,0.74]	0.42	[ 0.294,0.721]	10	3	Yes
5515	0.7	[ 0.454,0.754]	0.55	[ 0.379,0.748]	10	12	No
3029	0.7	[ 0.581,0.784]	0.56	[ 0.326,0.711]	10	0	Yes
7168	0.7	[ 0.548,0.753]	0.64	[ 0.268,0.675]	10	3	Yes
1350	0.7	[ 0.392,0.807]	0.51	[ 0.338,0.629]	10	5	Yes
4747	0.7	[ 0.599,0.795]	0.6	[ 0.359,0.675]	10	0	Yes
8525	0.7	[ 0.536,0.83]	0.54	[ 0.399,0.698]	10	6	Yes
8614	0.7	[ 0.667,0.791]	0.53	[ 0.372,0.604]	10	0	Yes
1639	0.7	[ 0.586,0.734]	0.56	[ 0.348,0.644]	10	0	Yes
729	0.7	[ 0.497,0.767]	0.58	[ 0.299,0.69]	10	6.5	Yes
11143	0.7	[ 0.57,0.794]	0.53	[ 0.396,0.666]	10	2	Yes
22978	0.7	[ 0.536,0.791]	0.55	[ 0.318,0.684]	10	6	Yes
6092	0.7	[ 0.509,0.756]	0.58	[ 0.267,0.668]	10	1	Yes
9789	0.7	[ 0.456,0.782]	0.56	[ 0.458,0.682]	10	10	No
116285	0.7	[ 0.607,0.767]	0.54	[ 0.5,0.626]	10	1	Yes
29880	0.7	[ 0.589,0.767]	0.51	[ 0.438,0.649]	10	1	Yes
1618	0.7	[ 0.511,0.76]	0.63	[ 0.35,0.686]	10	3	Yes
1398	0.7	[ 0.474,0.793]	0.54	[ 0.29,0.769]	10	8	Yes
6310	0.7	[ 0.62,0.804]	0.63	[ 0.422,0.752]	10	6	Yes
4312	0.7	[ 0.604,0.764]	0.56	[ 0.298,0.721]	10	1	Yes
65985	0.7	[ 0.529,0.806]	0.51	[ 0.42,0.603]	10	1	Yes
1051	0.7	[ 0.474,0.813]	0.52	[ 0.428,0.71]	10	9	No
5069	0.7	[ 0.573,0.745]	0.52	[ 0.304,0.597]	10	0	Yes
2199	0.7	[ 0.493,0.794]	0.53	[ 0.367,0.59]	10	0	Yes
6571	0.7	[ 0.465,0.805]	0.52	[ 0.479,0.674]	10	6	Yes
7102	0.7	[ 0.585,0.757]	0.58	[ 0.35,0.671]	10	0	Yes
7225	0.7	[ 0.654,0.766]	0.61	[ 0.331,0.7]	10	0	Yes
3164	0.7	[ 0.567,0.794]	0.53	[ 0.316,0.592]	9	0	Yes
4698	0.7	[ 0.555,0.83]	0.54	[ 0.379,0.654]	10	1	Yes
3038	0.7	[ 0.57,0.779]	0.49	[ 0.386,0.601]	10	1	Yes
5795	0.7	[ 0.647,0.752]	0.48	[ 0.309,0.701]	10	0	Yes
10249	0.7	[ 0.437,0.787]	0.47	[ 0.346,0.649]	10	5	Yes
5169	0.7	[ 0.457,0.789]	0.53	[ 0.314,0.616]	10	0	Yes
1511	0.7	[ 0.526,0.789]	0.5	[ 0.366,0.659]	10	3	Yes
350	0.7	[ 0.49,0.768]	0.57	[ 0.328,0.66]	10	5	Yes
2664	0.7	[ 0.614,0.742]	0.55	[ 0.274,0.696]	10	0	Yes
4583	0.7	[ 0.497,0.876]	0.59	[ 0.276,0.679]	10	8	Yes
8854	0.7	[ 0.397,0.844]	0.52	[ 0.297,0.636]	10	4	Yes
6399	0.7	[ 0.607,0.745]	0.65	[ 0.28,0.717]	9	2	Yes
4867	0.7	[ 0.581,0.77]	0.54	[ 0.364,0.667]	10	0	Yes
8394	0.7	[ 0.524,0.831]	0.52	[ 0.365,0.624]	10	1.5	Yes
4591	0.7	[ 0.559,0.777]	0.62	[ 0.321,0.656]	10	5	Yes
10084	0.7	[ 0.563,0.744]	0.55	[ 0.307,0.7]	10	1.5	Yes
3611	0.7	[ 0.479,0.771]	0.57	[ 0.352,0.715]	10	9	No
1841	0.7	[ 0.527,0.777]	0.52	[ 0.48,0.69]	10	6	Yes
7253	0.7	[ 0.531,0.738]	0.63	[ 0.39,0.679]	10	0	Yes
2324	0.7	[ 0.552,0.728]	0.56	[ 0.4,0.657]	10	0	Yes
6337	0.7	[ 0.65,0.724]	0.63	[ 0.326,0.708]	10	3	Yes
8805	0.7	[ 0.625,0.726]	0.63	[ 0.308,0.68]	10	2	Yes
66008	0.7	[ 0.483,0.726]	0.52	[ 0.336,0.575]	10	0	Yes
7292	0.7	[ 0.627,0.733]	0.63	[ 0.365,0.702]	10	7	Yes
8243	0.7	[ 0.538,0.794]	0.6	[ 0.355,0.697]	10	1	Yes
2694	0.7	[ 0.533,0.73]	0.59	[ 0.445,0.665]	10	3	Yes
1003	0.7	[ 0.619,0.737]	0.52	[ 0.288,0.586]	10	0	Yes
7385	0.7	[ 0.511,0.835]	0.51	[ 0.33,0.627]	10	1	Yes
6715	0.7	[ 0.456,0.748]	0.55	[ 0.491,0.648]	10	9	No
2641	0.7	[ 0.588,0.792]	0.62	[ 0.435,0.703]	10	0	Yes
54106	0.7	[ 0.417,0.753]	0.51	[ 0.463,0.688]	10	13	No
11337	0.7	[ 0.448,0.787]	0.53	[ 0.343,0.698]	10	7	Yes
137964	0.7	[ 0.384,0.725]	0.52	[ 0.362,0.617]	10	0	Yes
659	0.7	[ 0.621,0.797]	0.66	[ 0.319,0.699]	10	2	Yes
5775	0.7	[ 0.613,0.776]	0.52	[ 0.443,0.596]	10	0	Yes
8766	0.7	[ 0.577,0.754]	0.51	[ 0.422,0.611]	10	0	Yes
2737	0.7	[ 0.592,0.751]	0.45	[ 0.305,0.671]	10	0	Yes
5591	0.7	[ 0.574,0.74]	0.57	[ 0.291,0.711]	10	1	Yes
4716	0.7	[ 0.543,0.821]	0.58	[ 0.342,0.726]	10	9	No
4144	0.7	[ 0.562,0.775]	0.51	[ 0.327,0.578]	10	0	Yes
715	0.7	[ 0.644,0.758]	0.61	[ 0.495,0.671]	10	1	Yes
2194	0.7	[ 0.557,0.769]	0.54	[ 0.256,0.591]	10	0	Yes
5321	0.7	[ 0.477,0.764]	0.53	[ 0.475,0.66]	10	7	Yes
8900	0.7	[ 0.529,0.874]	0.55	[ 0.307,0.747]	10	11	No
1284	0.7	[ 0.651,0.788]	0.54	[ 0.465,0.583]	10	0	Yes
8648	0.7	[ 0.322,0.728]	0.54	[ 0.407,0.645]	10	10	No
5932	0.7	[ 0.502,0.753]	0.63	[ 0.416,0.727]	9	8	No
5311	0.7	[ 0.597,0.757]	0.6	[ 0.364,0.682]	10	3	Yes
8647	0.7	[ 0.541,0.759]	0.59	[ 0.293,0.701]	10	3	Yes
3077	0.7	[ 0.516,0.764]	0.61	[ 0.368,0.699]	10	4	Yes
2974	0.7	[ 0.432,0.777]	0.54	[ 0.445,0.668]	10	9	No
5424	0.7	[ 0.398,0.754]	0.53	[ 0.331,0.669]	10	9	No
1892	0.7	[ 0.573,0.749]	0.56	[ 0.403,0.593]	10	0	Yes
1314	0.7	[ 0.582,0.757]	0.51	[ 0.471,0.544]	10	0	Yes
7980	0.7	[ 0.423,0.867]	0.53	[ 0.288,0.696]	10	9	No
9332	0.7	[ 0.472,0.828]	0.55	[ 0.379,0.711]	10	7	Yes
3897	0.7	[ 0.587,0.754]	0.58	[ 0.317,0.663]	10	0	Yes
6863	0.7	[ 0.608,0.779]	0.56	[ 0.443,0.628]	10	1	Yes
3908	0.7	[ 0.478,0.714]	0.56	[ 0.33,0.681]	10	8	Yes
6331	0.7	[ 0.548,0.761]	0.56	[ 0.3,0.665]	10	3	Yes
3785	0.69	[ 0.667,0.798]	0.64	[ 0.336,0.689]	10	0	Yes
462	0.69	[ 0.584,0.773]	0.53	[ 0.49,0.553]	10	0	Yes
1327	0.69	[ 0.565,0.776]	0.51	[ 0.422,0.589]	10	0	Yes
159	0.69	[ 0.457,0.819]	0.53	[ 0.355,0.657]	10	7	Yes
10326	0.69	[ 0.47,0.772]	0.54	[ 0.394,0.635]	10	7	Yes
2332	0.69	[ 0.567,0.799]	0.53	[ 0.305,0.665]	9	1	Yes
2204	0.69	[ 0.452,0.773]	0.52	[ 0.358,0.691]	10	8	Yes
10083	0.69	[ 0.546,0.731]	0.62	[ 0.246,0.676]	10	0	Yes
815	0.69	[ 0.439,0.751]	0.57	[ 0.441,0.615]	10	6	Yes
56953	0.69	[ 0.426,0.779]	0.56	[ 0.5,0.691]	10	18	No
56994	0.69	[ 0.445,0.792]	0.53	[ 0.338,0.656]	10	6	Yes
2987	0.69	[ 0.52,0.788]	0.49	[ 0.316,0.647]	10	1	Yes
3767	0.69	[ 0.502,0.744]	0.64	[ 0.334,0.675]	10	7	Yes
10345	0.69	[ 0.528,0.736]	0.54	[ 0.376,0.645]	10	0	Yes
3294	0.69	[ 0.593,0.79]	0.53	[ 0.406,0.653]	10	6	Yes
10423	0.69	[ 0.503,0.814]	0.53	[ 0.373,0.595]	10	0	Yes
93183	0.69	[ 0.52,0.766]	0.54	[ 0.316,0.674]	10	0	Yes
54822	0.69	[ 0.531,0.727]	0.52	[ 0.305,0.682]	10	2	Yes
9060	0.69	[ 0.448,0.747]	0.5	[ 0.286,0.703]	10	11	No
8646	0.69	[ 0.504,0.766]	0.5	[ 0.313,0.66]	10	4	Yes
4711	0.69	[ 0.472,0.838]	0.59	[ 0.315,0.688]	10	9	No
3040	0.69	[ 0.608,0.75]	0.63	[ 0.331,0.672]	10	3	Yes
4026	0.69	[ 0.636,0.763]	0.64	[ 0.317,0.684]	10	1	Yes
55512	0.69	[ 0.507,0.797]	0.54	[ 0.458,0.635]	10	3	Yes
1828	0.69	[ 0.34,0.739]	0.54	[ 0.322,0.684]	10	6	Yes
4146	0.69	[ 0.533,0.779]	0.52	[ 0.373,0.58]	10	0	Yes
1325	0.69	[ 0.535,0.786]	0.55	[ 0.345,0.679]	10	5	Yes
4985	0.69	[ 0.452,0.751]	0.52	[ 0.323,0.608]	10	3	Yes
5168	0.69	[ 0.582,0.764]	0.53	[ 0.417,0.58]	10	0	Yes
1289	0.69	[ 0.546,0.757]	0.56	[ 0.336,0.634]	10	1	Yes
9231	0.69	[ 0.548,0.777]	0.61	[ 0.379,0.66]	10	1	Yes
467	0.69	[ 0.588,0.765]	0.54	[ 0.393,0.688]	10	1	Yes
6376	0.69	[ 0.433,0.739]	0.54	[ 0.386,0.709]	10	14	No
2322	0.69	[ 0.496,0.757]	0.62	[ 0.348,0.678]	10	3	Yes
3483	0.69	[ 0.561,0.716]	0.63	[ 0.323,0.685]	10	5	Yes
8741	0.69	[ 0.463,0.731]	0.53	[ 0.44,0.581]	10	3	Yes
29968	0.69	[ 0.539,0.735]	0.48	[ 0.33,0.691]	10	3	Yes
841	0.69	[ 0.518,0.77]	0.64	[ 0.343,0.692]	10	3	Yes
4692	0.69	[ 0.478,0.724]	0.57	[ 0.34,0.69]	10	7	Yes
50484	0.69	[ 0.469,0.832]	0.51	[ 0.305,0.632]	10	0	Yes
4074	0.69	[ 0.487,0.789]	0.54	[ 0.351,0.635]	10	6	Yes
4607	0.69	[ 0.455,0.764]	0.59	[ 0.292,0.722]	10	6	Yes
3676	0.69	[ 0.536,0.73]	0.49	[ 0.436,0.638]	10	2	Yes
6777	0.69	[ 0.506,0.804]	0.57	[ 0.363,0.715]	10	5	Yes
2475	0.69	[ 0.463,0.769]	0.53	[ 0.447,0.725]	10	13	No
5331	0.69	[ 0.352,0.797]	0.54	[ 0.292,0.62]	10	4	Yes
7082	0.69	[ 0.471,0.734]	0.55	[ 0.314,0.699]	10	7	Yes
400	0.69	[ 0.505,0.739]	0.53	[ 0.413,0.669]	10	6	Yes
7031	0.69	[ 0.635,0.776]	0.54	[ 0.421,0.591]	10	0	Yes
6326	0.69	[ 0.668,0.726]	0.56	[ 0.334,0.633]	10	0	Yes
1743	0.69	[ 0.495,0.789]	0.55	[ 0.322,0.756]	10	7	Yes
51206	0.69	[ 0.486,0.79]	0.54	[ 0.42,0.635]	10	4	Yes
1861	0.69	[ 0.49,0.74]	0.63	[ 0.351,0.695]	10	12	No
129807	0.69	[ 0.467,0.789]	0.51	[ 0.345,0.64]	10	6	Yes
916	0.69	[ 0.634,0.75]	0.57	[ 0.348,0.673]	10	0	Yes
55163	0.69	[ 0.399,0.76]	0.54	[ 0.315,0.657]	10	6	Yes
5199	0.69	[ 0.642,0.747]	0.62	[ 0.364,0.699]	10	2	Yes
9342	0.69	[ 0.543,0.751]	0.63	[ 0.348,0.691]	10	0	Yes
5689	0.69	[ 0.406,0.775]	0.58	[ 0.341,0.642]	10	9	No
785	0.69	[ 0.63,0.775]	0.46	[ 0.33,0.681]	10	1	Yes
1436	0.69	[ 0.553,0.722]	0.55	[ 0.303,0.688]	10	0	Yes
9517	0.69	[ 0.525,0.845]	0.56	[ 0.463,0.722]	10	8	Yes
4832	0.69	[ 0.495,0.806]	0.62	[ 0.365,0.698]	10	17	No
71	0.69	[ 0.484,0.775]	0.53	[ 0.387,0.71]	10	0	Yes
2323	0.69	[ 0.438,0.784]	0.55	[ 0.444,0.657]	10	10	No
4598	0.69	[ 0.616,0.751]	0.66	[ 0.349,0.701]	10	11	No
4478	0.69	[ 0.436,0.754]	0.56	[ 0.375,0.615]	10	3	Yes
1607	0.69	[ 0.499,0.773]	0.51	[ 0.365,0.607]	10	0	Yes
7033	0.69	[ 0.457,0.776]	0.49	[ 0.312,0.717]	10	9	No
5145	0.69	[ 0.497,0.734]	0.65	[ 0.327,0.726]	9	7	No
3273	0.69	[ 0.635,0.728]	0.63	[ 0.4,0.69]	10	1	Yes
127	0.69	[ 0.504,0.782]	0.56	[ 0.209,0.619]	10	0	Yes
3502	0.69	[ 0.517,0.75]	0.57	[ 0.298,0.658]	10	4	Yes
2669	0.69	[ 0.5,0.751]	0.52	[ 0.39,0.641]	10	4	Yes
10797	0.69	[ 0.52,0.81]	0.51	[ 0.387,0.618]	9	1	Yes
124	0.69	[ 0.48,0.728]	0.52	[ 0.327,0.587]	10	0	Yes
4513	0.69	[ 0.521,0.78]	0.49	[ 0.409,0.644]	10	3	Yes
6442	0.69	[ 0.529,0.767]	0.57	[ 0.351,0.679]	10	5	Yes
117159	0.69	[ 0.615,0.765]	0.52	[ 0.371,0.579]	10	0	Yes
1727	0.69	[ 0.517,0.763]	0.64	[ 0.565,0.724]	10	12	No
57120	0.69	[ 0.544,0.765]	0.62	[ 0.298,0.692]	10	7	Yes
1991	0.69	[ 0.471,0.784]	0.61	[ 0.33,0.7]	10	12	No
483	0.69	[ 0.424,0.756]	0.52	[ 0.395,0.673]	10	15	No
4704	0.69	[ 0.519,0.803]	0.49	[ 0.4,0.713]	10	6	Yes
22948	0.69	[ 0.55,0.736]	0.6	[ 0.308,0.695]	10	0	Yes
2180	0.69	[ 0.488,0.778]	0.52	[ 0.232,0.714]	10	8	Yes
730	0.69	[ 0.601,0.729]	0.51	[ 0.326,0.673]	10	0	Yes
7378	0.69	[ 0.447,0.783]	0.56	[ 0.452,0.645]	10	10	No
9217	0.69	[ 0.545,0.753]	0.64	[ 0.335,0.712]	10	9	No
23236	0.69	[ 0.456,0.74]	0.52	[ 0.426,0.582]	10	4	Yes
6121	0.69	[ 0.564,0.757]	0.63	[ 0.329,0.686]	10	9	No
3930	0.69	[ 0.45,0.734]	0.57	[ 0.335,0.704]	10	10	No
3779	0.69	[ 0.579,0.768]	0.57	[ 0.306,0.637]	10	1	Yes
4837	0.69	[ 0.491,0.753]	0.58	[ 0.324,0.641]	10	2	Yes
5888	0.69	[ 0.543,0.782]	0.53	[ 0.346,0.691]	10	0	Yes
1028	0.69	[ 0.44,0.756]	0.44	[ 0.344,0.658]	10	8	Yes
1476	0.69	[ 0.538,0.732]	0.58	[ 0.327,0.647]	10	3	Yes
10858	0.69	[ 0.437,0.742]	0.52	[ 0.35,0.602]	10	1	Yes
2548	0.69	[ 0.515,0.756]	0.63	[ 0.282,0.692]	10	14	No
51684	0.69	[ 0.497,0.707]	0.6	[ 0.35,0.653]	10	6	Yes
8546	0.69	[ 0.559,0.771]	0.52	[ 0.332,0.693]	10	3	Yes
26	0.69	[ 0.619,0.825]	0.52	[ 0.416,0.624]	10	0	Yes
1755	0.69	[ 0.51,0.724]	0.63	[ 0.387,0.68]	10	4	Yes
26289	0.69	[ 0.555,0.737]	0.53	[ 0.421,0.709]	10	7	Yes
8567	0.69	[ 0.572,0.753]	0.51	[ 0.336,0.571]	10	0	Yes
5802	0.69	[ 0.486,0.756]	0.51	[ 0.43,0.621]	10	3	Yes
10390	0.69	[ 0.382,0.754]	0.53	[ 0.323,0.665]	10	5	Yes
4540	0.69	[ 0.526,0.798]	0.55	[ 0.433,0.699]	10	5	Yes
1503	0.69	[ 0.462,0.782]	0.53	[ 0.406,0.707]	10	9	No
10875	0.69	[ 0.411,0.731]	0.53	[ 0.315,0.718]	10	8	Yes
8349	0.69	[ 0.444,0.759]	0.52	[ 0.422,0.654]	10	7	Yes
8884	0.69	[ 0.501,0.823]	0.6	[ 0.458,0.72]	10	14	No
8048	0.68	[ 0.524,0.763]	0.64	[ 0.428,0.663]	10	6	Yes
10653	0.68	[ 0.488,0.735]	0.53	[ 0.449,0.662]	10	7	Yes
9267	0.68	[ 0.476,0.712]	0.53	[ 0.388,0.601]	10	6	Yes
23636	0.68	[ 0.573,0.771]	0.61	[ 0.348,0.692]	10	3	Yes
943	0.68	[ 0.48,0.752]	0.51	[ 0.317,0.6]	9	0	Yes
883	0.68	[ 0.497,0.812]	0.52	[ 0.409,0.703]	10	10	No
2771	0.68	[ 0.52,0.742]	0.65	[ 0.3,0.717]	10	17	No
5350	0.68	[ 0.54,0.752]	0.59	[ 0.321,0.695]	10	5	Yes
3746	0.68	[ 0.577,0.757]	0.52	[ 0.359,0.559]	10	0	Yes
1435	0.68	[ 0.429,0.733]	0.53	[ 0.383,0.644]	10	10	No
55454	0.68	[ 0.622,0.734]	0.51	[ 0.448,0.576]	10	0	Yes
8790	0.68	[ 0.456,0.793]	0.51	[ 0.426,0.594]	10	2	Yes
7205	0.68	[ 0.39,0.795]	0.56	[ 0.279,0.758]	10	15	No
9414	0.68	[ 0.557,0.779]	0.6	[ 0.378,0.676]	10	6	Yes
5669	0.68	[ 0.438,0.774]	0.55	[ 0.429,0.666]	10	11	No
10330	0.68	[ 0.552,0.724]	0.55	[ 0.522,0.599]	10	0	Yes
8573	0.68	[ 0.458,0.765]	0.55	[ 0.474,0.667]	10	8	Yes
79734	0.68	[ 0.505,0.729]	0.51	[ 0.377,0.62]	10	1	Yes
5493	0.68	[ 0.441,0.724]	0.52	[ 0.439,0.637]	10	7	Yes
3651	0.68	[ 0.518,0.743]	0.62	[ 0.534,0.673]	10	10	No
4436	0.68	[ 0.576,0.815]	0.58	[ 0.36,0.678]	10	4	Yes
7399	0.68	[ 0.586,0.709]	0.58	[ 0.359,0.683]	10	1	Yes
122622	0.68	[ 0.538,0.773]	0.54	[ 0.368,0.617]	10	1	Yes
84962	0.68	[ 0.582,0.727]	0.54	[ 0.465,0.606]	10	0	Yes
9820	0.68	[ 0.619,0.782]	0.63	[ 0.32,0.692]	10	1	Yes
10288	0.68	[ 0.524,0.715]	0.53	[ 0.347,0.698]	10	7	Yes
3439	0.68	[ 0.549,0.736]	0.61	[ 0.389,0.733]	10	8	Yes
3998	0.68	[ 0.558,0.734]	0.61	[ 0.298,0.691]	10	5	Yes
671	0.68	[ 0.54,0.735]	0.55	[ 0.415,0.625]	10	1	Yes
80146	0.68	[ 0.51,0.813]	0.55	[ 0.399,0.635]	10	0	Yes
9699	0.68	[ 0.496,0.778]	0.54	[ 0.406,0.646]	10	9	No
5973	0.68	[ 0.657,0.757]	0.52	[ 0.428,0.568]	10	0	Yes
3460	0.68	[ 0.558,0.736]	0.49	[ 0.332,0.652]	10	5	Yes
7841	0.68	[ 0.537,0.723]	0.61	[ 0.35,0.675]	10	6	Yes
6752	0.68	[ 0.496,0.741]	0.52	[ 0.429,0.661]	10	4	Yes
92483	0.68	[ 0.511,0.768]	0.52	[ 0.249,0.649]	10	1.5	Yes
54344	0.68	[ 0.444,0.792]	0.55	[ 0.445,0.705]	10	16	No
2200	0.68	[ 0.555,0.759]	0.53	[ 0.373,0.663]	10	0	Yes
57338	0.68	[ 0.611,0.733]	0.62	[ 0.327,0.693]	10	3	Yes
56667	0.68	[ 0.599,0.717]	0.52	[ 0.446,0.66]	10	0	Yes
1298	0.68	[ 0.616,0.741]	0.65	[ 0.33,0.678]	10	11	No
3426	0.68	[ 0.651,0.791]	0.62	[ 0.282,0.703]	10	1	Yes
2222	0.68	[ 0.526,0.789]	0.58	[ 0.471,0.712]	10	8	Yes
6349	0.68	[ 0.626,0.715]	0.53	[ 0.383,0.664]	10	2	Yes
6675	0.68	[ 0.563,0.827]	0.51	[ 0.325,0.68]	10	2	Yes
5207	0.68	[ 0.469,0.765]	0.51	[ 0.411,0.657]	10	5	Yes
5195	0.68	[ 0.531,0.716]	0.64	[ 0.288,0.679]	10	7	Yes
415	0.68	[ 0.64,0.733]	0.65	[ 0.288,0.676]	10	5	Yes
91703	0.68	[ 0.54,0.748]	0.53	[ 0.508,0.603]	10	2	Yes
84651	0.68	[ 0.472,0.794]	0.56	[ 0.381,0.638]	10	0	Yes
9382	0.68	[ 0.385,0.712]	0.63	[ 0.269,0.707]	10	19	No
7363	0.68	[ 0.429,0.796]	0.55	[ 0.419,0.711]	10	15	No
4543	0.68	[ 0.51,0.735]	0.5	[ 0.459,0.598]	10	3	Yes
23092	0.68	[ 0.637,0.74]	0.61	[ 0.308,0.678]	10	0	Yes
6900	0.68	[ 0.42,0.81]	0.56	[ 0.401,0.717]	10	16	No
6482	0.68	[ 0.398,0.784]	0.55	[ 0.287,0.591]	10	1	Yes
9638	0.68	[ 0.46,0.76]	0.56	[ 0.484,0.69]	10	14	No
6386	0.68	[ 0.601,0.75]	0.53	[ 0.45,0.587]	10	0	Yes
6338	0.68	[ 0.617,0.752]	0.56	[ 0.367,0.673]	10	5	Yes
2530	0.68	[ 0.413,0.781]	0.53	[ 0.287,0.641]	10	1	Yes
54361	0.68	[ 0.423,0.751]	0.61	[ 0.25,0.713]	10	14	No
645	0.68	[ 0.462,0.757]	0.53	[ 0.403,0.608]	10	1	Yes
554	0.68	[ 0.564,0.736]	0.59	[ 0.335,0.697]	10	8	Yes
4489	0.68	[ 0.588,0.838]	0.53	[ 0.377,0.645]	10	1	Yes
8517	0.68	[ 0.547,0.75]	0.52	[ 0.311,0.739]	10	4.5	Yes
6280	0.68	[ 0.477,0.786]	0.55	[ 0.433,0.645]	10	5	Yes
4190	0.68	[ 0.467,0.822]	0.56	[ 0.427,0.708]	10	17	No
8022	0.68	[ 0.526,0.715]	0.6	[ 0.387,0.668]	10	0	Yes
7923	0.68	[ 0.436,0.73]	0.54	[ 0.486,0.661]	10	14	No
2597	0.68	[ 0.465,0.784]	0.48	[ 0.321,0.657]	10	5	Yes
55907	0.68	[ 0.635,0.763]	0.49	[ 0.389,0.543]	10	0	Yes
3178	0.68	[ 0.375,0.793]	0.49	[ 0.368,0.612]	10	1	Yes
6839	0.68	[ 0.414,0.715]	0.54	[ 0.417,0.686]	10	10	No
4143	0.68	[ 0.592,0.75]	0.6	[ 0.311,0.708]	10	2	Yes
1807	0.68	[ 0.537,0.783]	0.63	[ 0.361,0.694]	9	9	No
26227	0.68	[ 0.583,0.733]	0.52	[ 0.282,0.708]	10	5	Yes
440	0.68	[ 0.485,0.82]	0.58	[ 0.291,0.664]	10	9	No
6223	0.68	[ 0.392,0.769]	0.58	[ 0.363,0.697]	10	18	No
6522	0.68	[ 0.473,0.767]	0.53	[ 0.349,0.679]	10	10	No
5451	0.68	[ 0.447,0.828]	0.56	[ 0.361,0.753]	10	8	Yes
1603	0.68	[ 0.426,0.748]	0.62	[ 0.329,0.706]	10	15	No
1015	0.68	[ 0.459,0.748]	0.54	[ 0.326,0.621]	10	2	Yes
721	0.68	[ 0.528,0.73]	0.6	[ 0.326,0.671]	10	1	Yes
581	0.68	[ 0.469,0.718]	0.44	[ 0.332,0.706]	10	3	Yes
7084	0.68	[ 0.556,0.777]	0.57	[ 0.38,0.645]	10	3	Yes
1442	0.68	[ 0.625,0.739]	0.46	[ 0.285,0.724]	10	4	Yes
5467	0.68	[ 0.411,0.86]	0.57	[ 0.4,0.728]	10	17	No
4218	0.68	[ 0.444,0.751]	0.53	[ 0.349,0.627]	10	8	Yes
3248	0.68	[ 0.556,0.829]	0.5	[ 0.372,0.653]	10	0	Yes
11098	0.68	[ 0.399,0.763]	0.58	[ 0.443,0.698]	10	19	No
641	0.68	[ 0.494,0.748]	0.47	[ 0.316,0.695]	10	2	Yes
7448	0.68	[ 0.395,0.764]	0.53	[ 0.298,0.631]	10	5	Yes
6997	0.68	[ 0.459,0.747]	0.52	[ 0.352,0.682]	10	3	Yes
6598	0.68	[ 0.371,0.73]	0.57	[ 0.364,0.653]	10	9	No
4854	0.68	[ 0.612,0.74]	0.65	[ 0.292,0.698]	10	3	Yes
538	0.68	[ 0.575,0.736]	0.61	[ 0.328,0.691]	10	3	Yes
6355	0.68	[ 0.563,0.727]	0.53	[ 0.432,0.612]	10	1	Yes
2034	0.68	[ 0.515,0.711]	0.61	[ 0.307,0.701]	10	6	Yes
622	0.68	[ 0.451,0.753]	0.52	[ 0.307,0.593]	10	0	Yes
22914	0.68	[ 0.604,0.751]	0.52	[ 0.393,0.626]	10	0	Yes
11285	0.68	[ 0.514,0.769]	0.47	[ 0.269,0.7]	10	5	Yes
30835	0.68	[ 0.553,0.743]	0.61	[ 0.325,0.675]	10	5	Yes
4155	0.68	[ 0.596,0.771]	0.51	[ 0.466,0.581]	10	0	Yes
5962	0.68	[ 0.529,0.691]	0.61	[ 0.326,0.703]	10	5	Yes
4141	0.68	[ 0.525,0.778]	0.52	[ 0.353,0.566]	10	0	Yes
6606	0.68	[ 0.514,0.732]	0.62	[ 0.31,0.659]	9	7	No
2525	0.68	[ 0.585,0.812]	0.63	[ 0.313,0.693]	10	9	No
27235	0.68	[ 0.579,0.798]	0.61	[ 0.296,0.682]	10	2	Yes
5347	0.68	[ 0.43,0.801]	0.51	[ 0.323,0.694]	10	9	No
113452	0.68	[ 0.574,0.777]	0.51	[ 0.369,0.587]	10	0	Yes
2585	0.68	[ 0.455,0.735]	0.43	[ 0.349,0.613]	10	4	Yes
4831	0.68	[ 0.447,0.784]	0.53	[ 0.46,0.695]	10	15	No
498	0.68	[ 0.461,0.732]	0.5	[ 0.299,0.628]	10	2	Yes
4359	0.67	[ 0.578,0.735]	0.59	[ 0.298,0.712]	10	6	Yes
151531	0.67	[ 0.529,0.775]	0.53	[ 0.413,0.665]	10	4	Yes
94	0.67	[ 0.487,0.756]	0.54	[ 0.395,0.7]	10	5	Yes
6288	0.67	[ 0.5,0.774]	0.55	[ 0.398,0.64]	10	2	Yes
6496	0.67	[ 0.511,0.737]	0.63	[ 0.372,0.682]	10	4	Yes
3730	0.67	[ 0.515,0.75]	0.48	[ 0.255,0.66]	10	2	Yes
2819	0.67	[ 0.535,0.731]	0.48	[ 0.403,0.633]	10	0	Yes
6868	0.67	[ 0.359,0.74]	0.52	[ 0.34,0.629]	10	2	Yes
5354	0.67	[ 0.57,0.8]	0.49	[ 0.267,0.721]	10	3	Yes
5445	0.67	[ 0.478,0.717]	0.52	[ 0.326,0.677]	10	8	Yes
3925	0.67	[ 0.422,0.767]	0.55	[ 0.44,0.682]	10	15	No
1677	0.67	[ 0.543,0.803]	0.5	[ 0.364,0.606]	10	0	Yes
717	0.67	[ 0.47,0.75]	0.62	[ 0.455,0.716]	10	10	No
3842	0.67	[ 0.51,0.778]	0.57	[ 0.473,0.692]	10	11	No
8908	0.67	[ 0.483,0.783]	0.49	[ 0.372,0.612]	10	0	Yes
3921	0.67	[ 0.631,0.728]	0.61	[ 0.366,0.689]	10	3	Yes
55540	0.67	[ 0.478,0.79]	0.56	[ 0.317,0.649]	10	7	Yes
333	0.67	[ 0.426,0.768]	0.55	[ 0.408,0.69]	10	14	No
2805	0.67	[ 0.483,0.801]	0.56	[ 0.397,0.702]	10	7	Yes
1942	0.67	[ 0.608,0.709]	0.52	[ 0.322,0.556]	10	0	Yes
2984	0.67	[ 0.471,0.768]	0.53	[ 0.462,0.682]	10	9	No
2769	0.67	[ 0.536,0.742]	0.5	[ 0.354,0.572]	10	0	Yes
5283	0.67	[ 0.633,0.823]	0.53	[ 0.469,0.605]	10	0	Yes
7425	0.67	[ 0.448,0.831]	0.5	[ 0.27,0.625]	10	0	Yes
3490	0.67	[ 0.439,0.809]	0.51	[ 0.382,0.69]	10	12	No
6483	0.67	[ 0.42,0.801]	0.52	[ 0.434,0.697]	10	13	No
1230	0.67	[ 0.385,0.757]	0.52	[ 0.309,0.631]	10	0	Yes
2207	0.67	[ 0.448,0.768]	0.52	[ 0.349,0.597]	10	0	Yes
53343	0.67	[ 0.509,0.796]	0.54	[ 0.43,0.663]	10	8	Yes
6309	0.67	[ 0.46,0.767]	0.6	[ 0.329,0.675]	9	4	Yes
6005	0.67	[ 0.584,0.743]	0.48	[ 0.377,0.675]	10	0	Yes
4670	0.67	[ 0.407,0.729]	0.5	[ 0.365,0.69]	10	10	No
5349	0.67	[ 0.413,0.767]	0.52	[ 0.408,0.663]	10	8	Yes
111	0.67	[ 0.495,0.801]	0.54	[ 0.384,0.699]	10	9	No
3717	0.67	[ 0.608,0.735]	0.64	[ 0.285,0.72]	10	16	No
6573	0.67	[ 0.448,0.789]	0.52	[ 0.425,0.711]	10	9	No
4541	0.67	[ 0.443,0.763]	0.53	[ 0.416,0.582]	10	1	Yes
8724	0.67	[ 0.575,0.709]	0.63	[ 0.5,0.67]	10	7	Yes
6456	0.67	[ 0.465,0.741]	0.52	[ 0.462,0.61]	10	5	Yes
8879	0.67	[ 0.533,0.751]	0.55	[ 0.41,0.656]	10	6	Yes
5742	0.67	[ 0.408,0.797]	0.54	[ 0.335,0.696]	10	10	No
7036	0.67	[ 0.609,0.741]	0.63	[ 0.342,0.714]	10	12	No
6160	0.67	[ 0.409,0.743]	0.52	[ 0.328,0.606]	10	0	Yes
2623	0.67	[ 0.58,0.797]	0.59	[ 0.415,0.683]	10	6	Yes
11117	0.67	[ 0.604,0.743]	0.53	[ 0.393,0.599]	10	0	Yes
6134	0.67	[ 0.53,0.764]	0.51	[ 0.472,0.572]	10	1	Yes
3133	0.67	[ 0.459,0.735]	0.51	[ 0.478,0.695]	10	16	No
10891	0.67	[ 0.635,0.748]	0.59	[ 0.362,0.684]	10	0	Yes
1675	0.67	[ 0.589,0.731]	0.6	[ 0.305,0.669]	10	2	Yes
1139	0.67	[ 0.57,0.723]	0.58	[ 0.362,0.677]	9	3	Yes
7433	0.67	[ 0.473,0.753]	0.57	[ 0.396,0.697]	10	14	No
58508	0.67	[ 0.526,0.731]	0.5	[ 0.341,0.582]	10	1	Yes
3351	0.67	[ 0.321,0.704]	0.52	[ 0.391,0.62]	9	10	No
3845	0.67	[ 0.608,0.713]	0.6	[ 0.298,0.695]	10	6	Yes
4018	0.67	[ 0.502,0.728]	0.62	[ 0.37,0.655]	10	1	Yes
5210	0.67	[ 0.435,0.781]	0.51	[ 0.325,0.649]	10	1	Yes
7170	0.67	[ 0.567,0.748]	0.52	[ 0.348,0.655]	10	0	Yes
10690	0.67	[ 0.475,0.797]	0.54	[ 0.341,0.681]	10	0	Yes
6566	0.67	[ 0.491,0.722]	0.61	[ 0.306,0.71]	10	11	No
1635	0.67	[ 0.578,0.745]	0.51	[ 0.338,0.591]	10	0	Yes
5430	0.67	[ 0.456,0.797]	0.54	[ 0.377,0.674]	10	10	No
7143	0.67	[ 0.43,0.731]	0.6	[ 0.488,0.652]	10	22	No
3948	0.67	[ 0.463,0.745]	0.52	[ 0.306,0.594]	10	2	Yes
9351	0.67	[ 0.554,0.761]	0.52	[ 0.458,0.602]	10	0	Yes
316	0.67	[ 0.401,0.77]	0.54	[ 0.341,0.658]	10	9	No
4072	0.67	[ 0.593,0.732]	0.52	[ 0.432,0.6]	10	0	Yes
9218	0.67	[ 0.411,0.695]	0.54	[ 0.285,0.664]	10	17	No
669	0.67	[ 0.6,0.724]	0.61	[ 0.311,0.688]	10	9	No
2665	0.67	[ 0.456,0.783]	0.55	[ 0.293,0.646]	10	7	Yes
3918	0.67	[ 0.512,0.736]	0.57	[ 0.369,0.674]	10	5	Yes
2877	0.67	[ 0.442,0.71]	0.54	[ 0.426,0.678]	10	12	No
933	0.67	[ 0.633,0.759]	0.5	[ 0.406,0.549]	10	0	Yes
10566	0.67	[ 0.406,0.728]	0.5	[ 0.368,0.601]	10	6	Yes
3858	0.67	[ 0.446,0.701]	0.6	[ 0.343,0.665]	10	19	No
57818	0.67	[ 0.508,0.789]	0.51	[ 0.248,0.673]	10	6	Yes
4048	0.67	[ 0.5,0.819]	0.54	[ 0.478,0.668]	10	8	Yes
8706	0.67	[ 0.632,0.725]	0.6	[ 0.358,0.699]	10	0	Yes
54209	0.67	[ 0.514,0.732]	0.58	[ 0.359,0.673]	10	5	Yes
1463	0.67	[ 0.469,0.718]	0.56	[ 0.354,0.616]	10	5	Yes
1130	0.67	[ 0.498,0.709]	0.63	[ 0.352,0.678]	10	15	No
2512	0.67	[ 0.483,0.745]	0.61	[ 0.259,0.668]	10	9	No
6708	0.67	[ 0.556,0.761]	0.56	[ 0.341,0.652]	10	2	Yes
2690	0.67	[ 0.484,0.775]	0.59	[ 0.43,0.674]	10	5	Yes
26086	0.67	[ 0.593,0.697]	0.55	[ 0.454,0.61]	10	1	Yes
220	0.67	[ 0.545,0.744]	0.52	[ 0.381,0.683]	10	5	Yes
8693	0.67	[ 0.412,0.759]	0.56	[ 0.462,0.628]	10	8	Yes
124583	0.67	[ 0.435,0.789]	0.54	[ 0.319,0.671]	10	0	Yes
4739	0.67	[ 0.527,0.716]	0.52	[ 0.38,0.638]	10	4	Yes
6036	0.67	[ 0.414,0.786]	0.52	[ 0.333,0.609]	10	8	Yes
4285	0.67	[ 0.466,0.739]	0.53	[ 0.437,0.612]	10	7	Yes
133	0.67	[ 0.591,0.742]	0.53	[ 0.373,0.618]	10	0	Yes
610	0.67	[ 0.522,0.756]	0.47	[ 0.372,0.596]	10	0	Yes
160	0.67	[ 0.432,0.747]	0.53	[ 0.455,0.719]	10	10	No
5045	0.67	[ 0.553,0.742]	0.51	[ 0.423,0.622]	10	3	Yes
2775	0.67	[ 0.424,0.742]	0.51	[ 0.373,0.682]	10	7	Yes
84572	0.67	[ 0.544,0.708]	0.59	[ 0.306,0.666]	10	3	Yes
57716	0.67	[ 0.573,0.765]	0.59	[ 0.288,0.7]	10	3	Yes
3092	0.67	[ 0.554,0.734]	0.56	[ 0.338,0.659]	10	1	Yes
1004	0.67	[ 0.405,0.726]	0.57	[ 0.365,0.629]	10	3	Yes
6358	0.67	[ 0.442,0.732]	0.55	[ 0.306,0.73]	10	15	No
860	0.67	[ 0.496,0.74]	0.6	[ 0.354,0.729]	10	13	No
2313	0.67	[ 0.449,0.777]	0.57	[ 0.405,0.714]	10	15	No
3692	0.67	[ 0.415,0.796]	0.49	[ 0.324,0.648]	10	7	Yes
57111	0.67	[ 0.531,0.727]	0.52	[ 0.421,0.606]	10	5	Yes
22800	0.67	[ 0.433,0.712]	0.63	[ 0.307,0.715]	10	16	No
6697	0.67	[ 0.508,0.731]	0.59	[ 0.343,0.717]	10	13	No
4147	0.67	[ 0.511,0.768]	0.56	[ 0.409,0.675]	10	13	No
2745	0.67	[ 0.602,0.728]	0.53	[ 0.462,0.593]	10	0	Yes
1809	0.67	[ 0.409,0.747]	0.55	[ 0.439,0.702]	10	10	No
4688	0.67	[ 0.55,0.708]	0.59	[ 0.344,0.688]	10	2	Yes
64145	0.67	[ 0.606,0.728]	0.53	[ 0.481,0.604]	10	0	Yes
2932	0.67	[ 0.386,0.796]	0.54	[ 0.387,0.773]	10	14	No
3053	0.67	[ 0.625,0.737]	0.62	[ 0.366,0.744]	10	9.5	No
2890	0.67	[ 0.373,0.733]	0.53	[ 0.468,0.663]	10	10	No
4486	0.67	[ 0.514,0.731]	0.53	[ 0.414,0.62]	10	1	Yes
1111	0.67	[ 0.59,0.751]	0.53	[ 0.424,0.588]	10	0	Yes
5573	0.66	[ 0.462,0.707]	0.62	[ 0.311,0.703]	10	18	No
654	0.66	[ 0.567,0.746]	0.55	[ 0.428,0.709]	10	0	Yes
171425	0.66	[ 0.635,0.752]	0.51	[ 0.435,0.6]	10	0	Yes
7306	0.66	[ 0.568,0.691]	0.56	[ 0.299,0.69]	10	8	Yes
5923	0.66	[ 0.329,0.729]	0.49	[ 0.373,0.656]	10	9	No
2651	0.66	[ 0.565,0.749]	0.5	[ 0.3,0.72]	10	4	Yes
5194	0.66	[ 0.495,0.745]	0.65	[ 0.575,0.682]	10	11	No
4148	0.66	[ 0.455,0.732]	0.65	[ 0.556,0.681]	10	20	No
80142	0.66	[ 0.639,0.734]	0.51	[ 0.465,0.588]	10	0	Yes
3091	0.66	[ 0.451,0.774]	0.52	[ 0.344,0.723]	10	6	Yes
977	0.66	[ 0.603,0.696]	0.59	[ 0.366,0.685]	10	4	Yes
773	0.66	[ 0.581,0.722]	0.6	[ 0.357,0.665]	10	0	Yes
55914	0.66	[ 0.417,0.761]	0.55	[ 0.439,0.658]	10	10	No
1513	0.66	[ 0.632,0.713]	0.65	[ 0.376,0.698]	10	9	No
4174	0.66	[ 0.44,0.825]	0.6	[ 0.497,0.69]	10	19	No
54840	0.66	[ 0.497,0.696]	0.45	[ 0.289,0.696]	10	3	Yes
5348	0.66	[ 0.387,0.693]	0.52	[ 0.358,0.609]	10	0	Yes
4710	0.66	[ 0.519,0.782]	0.54	[ 0.385,0.727]	10	9	No
3856	0.66	[ 0.537,0.763]	0.66	[ 0.322,0.702]	10	16	No
3912	0.66	[ 0.486,0.712]	0.62	[ 0.354,0.667]	10	9.5	No
10747	0.66	[ 0.586,0.701]	0.59	[ 0.305,0.672]	9	0	Yes
7408	0.66	[ 0.497,0.724]	0.52	[ 0.409,0.673]	10	7	Yes
25	0.66	[ 0.546,0.762]	0.6	[ 0.363,0.771]	10	8	Yes
1969	0.66	[ 0.61,0.739]	0.55	[ 0.372,0.626]	10	0	Yes
5745	0.66	[ 0.577,0.736]	0.65	[ 0.348,0.721]	10	19	No
23439	0.66	[ 0.452,0.742]	0.5	[ 0.322,0.676]	10	6	Yes
2719	0.66	[ 0.498,0.732]	0.62	[ 0.315,0.666]	10	3	Yes
6713	0.66	[ 0.392,0.736]	0.56	[ 0.51,0.636]	10	14	No
9353	0.66	[ 0.589,0.768]	0.51	[ 0.435,0.577]	10	0	Yes
590	0.66	[ 0.552,0.734]	0.59	[ 0.228,0.651]	10	5	Yes
480	0.66	[ 0.441,0.76]	0.51	[ 0.411,0.631]	10	8	Yes
25788	0.66	[ 0.54,0.719]	0.58	[ 0.342,0.664]	10	0	Yes
9173	0.66	[ 0.465,0.729]	0.54	[ 0.35,0.627]	10	1	Yes
3115	0.66	[ 0.547,0.768]	0.57	[ 0.313,0.706]	10	1	Yes
83852	0.66	[ 0.439,0.796]	0.5	[ 0.34,0.585]	10	5	Yes
4709	0.66	[ 0.465,0.757]	0.55	[ 0.299,0.727]	10	12	No
575	0.66	[ 0.516,0.723]	0.53	[ 0.391,0.561]	10	1	Yes
1837	0.66	[ 0.526,0.708]	0.57	[ 0.339,0.687]	10	8	Yes
79849	0.66	[ 0.61,0.734]	0.52	[ 0.472,0.586]	10	0	Yes
1535	0.66	[ 0.558,0.731]	0.64	[ 0.362,0.686]	10	9	No
487	0.66	[ 0.496,0.753]	0.58	[ 0.344,0.682]	10	11	No
6495	0.66	[ 0.497,0.721]	0.59	[ 0.364,0.682]	10	11	No
2744	0.66	[ 0.433,0.726]	0.53	[ 0.433,0.626]	10	11	No
210	0.66	[ 0.556,0.759]	0.59	[ 0.343,0.668]	10	9	No
6470	0.66	[ 0.558,0.699]	0.51	[ 0.477,0.591]	10	1	Yes
11136	0.66	[ 0.481,0.726]	0.65	[ 0.462,0.705]	8	14	No
4633	0.66	[ 0.464,0.72]	0.57	[ 0.274,0.733]	10	11	No
53947	0.66	[ 0.499,0.735]	0.51	[ 0.316,0.682]	10	6	Yes
408	0.66	[ 0.419,0.703]	0.52	[ 0.332,0.67]	10	2	Yes
4715	0.66	[ 0.506,0.803]	0.53	[ 0.391,0.711]	10	11	No
1729	0.66	[ 0.554,0.747]	0.66	[ 0.352,0.706]	10	11	No
23478	0.66	[ 0.555,0.714]	0.53	[ 0.44,0.551]	10	0	Yes
5933	0.66	[ 0.505,0.838]	0.53	[ 0.345,0.619]	10	6	Yes
25839	0.66	[ 0.581,0.707]	0.52	[ 0.321,0.558]	10	0	Yes
1393	0.66	[ 0.42,0.81]	0.53	[ 0.279,0.714]	10	14	No
6016	0.66	[ 0.536,0.72]	0.51	[ 0.354,0.66]	10	3	Yes
1645	0.66	[ 0.412,0.749]	0.53	[ 0.46,0.655]	10	10	No
7047	0.66	[ 0.45,0.799]	0.53	[ 0.319,0.653]	10	9	No
2049	0.66	[ 0.469,0.715]	0.51	[ 0.327,0.613]	10	1	Yes
7991	0.66	[ 0.498,0.758]	0.61	[ 0.475,0.668]	10	0	Yes
6523	0.66	[ 0.432,0.712]	0.63	[ 0.362,0.679]	10	19	No
8794	0.66	[ 0.465,0.716]	0.53	[ 0.435,0.653]	10	8	Yes
4276	0.66	[ 0.46,0.756]	0.53	[ 0.353,0.653]	10	6	Yes
11093	0.66	[ 0.561,0.726]	0.62	[ 0.386,0.712]	10	10	No
7066	0.66	[ 0.467,0.773]	0.55	[ 0.318,0.701]	10	7	Yes
6927	0.66	[ 0.594,0.733]	0.61	[ 0.318,0.65]	10	2	Yes
4669	0.66	[ 0.42,0.735]	0.65	[ 0.374,0.674]	10	17	No
9023	0.66	[ 0.376,0.733]	0.55	[ 0.469,0.632]	10	15	No
5580	0.66	[ 0.436,0.72]	0.53	[ 0.446,0.682]	10	9	No
701	0.66	[ 0.603,0.706]	0.62	[ 0.37,0.661]	10	4	Yes
3263	0.66	[ 0.459,0.737]	0.54	[ 0.404,0.68]	10	12	No
10059	0.66	[ 0.515,0.735]	0.6	[ 0.418,0.705]	10	3	Yes
80347	0.66	[ 0.438,0.79]	0.56	[ 0.312,0.676]	10	11	No
4703	0.66	[ 0.519,0.722]	0.58	[ 0.341,0.675]	10	4	Yes
8891	0.66	[ 0.527,0.698]	0.62	[ 0.37,0.669]	10	12	No
3736	0.66	[ 0.53,0.726]	0.55	[ 0.353,0.663]	10	5	Yes
631	0.66	[ 0.617,0.705]	0.63	[ 0.578,0.668]	10	5	Yes
4705	0.66	[ 0.499,0.738]	0.49	[ 0.368,0.68]	10	5	Yes
2213	0.66	[ 0.52,0.722]	0.56	[ 0.33,0.657]	10	4	Yes
4915	0.66	[ 0.553,0.775]	0.6	[ 0.357,0.706]	10	1	Yes
51727	0.66	[ 0.499,0.769]	0.55	[ 0.396,0.671]	10	0	Yes
3757	0.66	[ 0.406,0.731]	0.64	[ 0.374,0.707]	10	18	No
2033	0.66	[ 0.537,0.761]	0.5	[ 0.28,0.701]	10	3	Yes
5289	0.66	[ 0.43,0.704]	0.52	[ 0.424,0.68]	10	15	No
2674	0.66	[ 0.461,0.764]	0.51	[ 0.385,0.629]	10	0	Yes
1118	0.66	[ 0.504,0.709]	0.61	[ 0.308,0.704]	10	12	No
5314	0.66	[ 0.481,0.707]	0.56	[ 0.323,0.695]	10	17	No
7392	0.66	[ 0.553,0.796]	0.58	[ 0.301,0.696]	10	9.5	No
9615	0.66	[ 0.406,0.7]	0.51	[ 0.313,0.611]	10	6	Yes
8419	0.66	[ 0.582,0.726]	0.62	[ 0.343,0.687]	10	2	Yes
9075	0.66	[ 0.382,0.707]	0.53	[ 0.401,0.698]	10	19	No
8643	0.66	[ 0.497,0.697]	0.58	[ 0.379,0.651]	10	11	No
1493	0.66	[ 0.438,0.693]	0.63	[ 0.359,0.711]	10	21	No
6469	0.66	[ 0.497,0.689]	0.55	[ 0.315,0.7]	10	10	No
54675	0.66	[ 0.552,0.764]	0.54	[ 0.32,0.622]	10	0	Yes
4724	0.66	[ 0.427,0.695]	0.54	[ 0.311,0.789]	10	14	No
8852	0.66	[ 0.422,0.77]	0.56	[ 0.43,0.648]	10	13	No
160287	0.66	[ 0.429,0.727]	0.55	[ 0.259,0.663]	10	2	Yes
1465	0.66	[ 0.423,0.753]	0.51	[ 0.292,0.617]	10	3	Yes
9499	0.66	[ 0.529,0.745]	0.63	[ 0.381,0.696]	10	19	No
392255	0.66	[ 0.414,0.715]	0.58	[ 0.444,0.673]	10	17	No
1179	0.66	[ 0.485,0.711]	0.5	[ 0.382,0.691]	10	7	Yes
6422	0.66	[ 0.435,0.785]	0.53	[ 0.455,0.648]	10	11	No
9456	0.66	[ 0.539,0.75]	0.53	[ 0.418,0.607]	10	0	Yes
163702	0.66	[ 0.502,0.797]	0.56	[ 0.519,0.673]	10	9	No
23345	0.66	[ 0.535,0.71]	0.61	[ 0.331,0.713]	10	6.5	Yes
1816	0.66	[ 0.602,0.745]	0.61	[ 0.35,0.694]	10	6	Yes
1638	0.66	[ 0.379,0.722]	0.51	[ 0.34,0.571]	10	0	Yes
5873	0.66	[ 0.461,0.707]	0.49	[ 0.365,0.707]	10	12	No
5818	0.66	[ 0.528,0.76]	0.61	[ 0.282,0.671]	10	3	Yes
4707	0.66	[ 0.526,0.855]	0.51	[ 0.404,0.687]	10	6.5	Yes
8471	0.66	[ 0.445,0.74]	0.53	[ 0.318,0.628]	10	1	Yes
55823	0.66	[ 0.443,0.695]	0.55	[ 0.352,0.668]	10	17	No
134	0.66	[ 0.584,0.702]	0.51	[ 0.396,0.569]	10	0	Yes
1947	0.66	[ 0.502,0.709]	0.57	[ 0.407,0.647]	10	5	Yes
1495	0.66	[ 0.433,0.688]	0.51	[ 0.455,0.723]	10	10	No
50617	0.66	[ 0.44,0.707]	0.6	[ 0.297,0.68]	9	13	No
55068	0.66	[ 0.422,0.741]	0.54	[ 0.36,0.676]	10	14	No
5947	0.66	[ 0.466,0.839]	0.52	[ 0.287,0.688]	10	6	Yes
3658	0.66	[ 0.509,0.709]	0.53	[ 0.411,0.589]	10	1	Yes
7021	0.66	[ 0.473,0.688]	0.6	[ 0.32,0.697]	10	21	No
5009	0.66	[ 0.557,0.764]	0.59	[ 0.321,0.68]	10	0	Yes
55350	0.66	[ 0.464,0.732]	0.54	[ 0.45,0.607]	10	3	Yes
274	0.66	[ 0.449,0.712]	0.59	[ 0.326,0.646]	10	6	Yes
1874	0.66	[ 0.461,0.827]	0.56	[ 0.377,0.715]	10	12	No
3683	0.66	[ 0.434,0.739]	0.55	[ 0.45,0.688]	10	15	No
6723	0.65	[ 0.525,0.723]	0.54	[ 0.437,0.572]	10	0	Yes
6710	0.65	[ 0.496,0.772]	0.53	[ 0.364,0.704]	10	3	Yes
8763	0.65	[ 0.443,0.749]	0.54	[ 0.33,0.687]	10	11	No
3356	0.65	[ 0.472,0.692]	0.61	[ 0.341,0.692]	10	19	No
9444	0.65	[ 0.595,0.706]	0.52	[ 0.436,0.606]	10	0	Yes
3786	0.65	[ 0.575,0.713]	0.61	[ 0.335,0.714]	10	13	No
3060	0.65	[ 0.449,0.689]	0.63	[ 0.372,0.719]	10	17	No
3159	0.65	[ 0.586,0.759]	0.62	[ 0.345,0.694]	10	12	No
8869	0.65	[ 0.502,0.742]	0.62	[ 0.302,0.67]	10	13	No
23530	0.65	[ 0.415,0.729]	0.52	[ 0.362,0.665]	10	9	No
7136	0.65	[ 0.596,0.685]	0.59	[ 0.345,0.688]	10	9	No
1655	0.65	[ 0.502,0.7]	0.51	[ 0.408,0.581]	10	0	Yes
10578	0.65	[ 0.452,0.721]	0.53	[ 0.316,0.71]	10	3	Yes
7538	0.65	[ 0.408,0.742]	0.51	[ 0.337,0.657]	10	14	No
288	0.65	[ 0.609,0.682]	0.53	[ 0.376,0.604]	10	0	Yes
5170	0.65	[ 0.407,0.732]	0.52	[ 0.366,0.588]	10	0	Yes
6857	0.65	[ 0.499,0.781]	0.56	[ 0.403,0.666]	10	13	No
26128	0.65	[ 0.439,0.724]	0.6	[ 0.293,0.726]	10	15	No
27165	0.65	[ 0.497,0.768]	0.55	[ 0.338,0.656]	10	8	Yes
84693	0.65	[ 0.401,0.735]	0.51	[ 0.334,0.594]	10	0	Yes
1295	0.65	[ 0.462,0.738]	0.52	[ 0.33,0.542]	10	0	Yes
2395	0.65	[ 0.45,0.762]	0.61	[ 0.471,0.661]	10	9	No
79047	0.65	[ 0.438,0.77]	0.52	[ 0.346,0.732]	10	10	No
9463	0.65	[ 0.467,0.734]	0.52	[ 0.38,0.691]	10	10	No
115	0.65	[ 0.472,0.728]	0.53	[ 0.302,0.598]	10	1	Yes
8516	0.65	[ 0.561,0.745]	0.53	[ 0.37,0.567]	10	0	Yes
2700	0.65	[ 0.527,0.749]	0.54	[ 0.305,0.679]	10	5	Yes
51086	0.65	[ 0.397,0.709]	0.53	[ 0.373,0.647]	10	10	No
1329	0.65	[ 0.415,0.773]	0.52	[ 0.321,0.688]	10	17	No
22895	0.65	[ 0.54,0.714]	0.54	[ 0.32,0.64]	10	1	Yes
153	0.65	[ 0.541,0.705]	0.55	[ 0.413,0.639]	10	1	Yes
4908	0.65	[ 0.458,0.773]	0.54	[ 0.458,0.709]	10	8	Yes
3753	0.65	[ 0.424,0.715]	0.63	[ 0.32,0.691]	10	26	No
2100	0.65	[ 0.478,0.8]	0.57	[ 0.429,0.716]	10	14	No
6548	0.65	[ 0.454,0.706]	0.51	[ 0.355,0.592]	10	1	Yes
2642	0.65	[ 0.507,0.696]	0.57	[ 0.338,0.683]	10	14	No
7545	0.65	[ 0.531,0.729]	0.61	[ 0.348,0.663]	10	4	Yes
55755	0.65	[ 0.573,0.706]	0.63	[ 0.355,0.715]	10	14	No
129685	0.65	[ 0.435,0.734]	0.53	[ 0.365,0.617]	10	5	Yes
90411	0.65	[ 0.584,0.729]	0.65	[ 0.34,0.681]	10	22	No
2898	0.65	[ 0.507,0.74]	0.6	[ 0.39,0.675]	10	6	Yes
3303	0.65	[ 0.393,0.804]	0.52	[ 0.409,0.782]	10	19	No
699	0.65	[ 0.481,0.735]	0.49	[ 0.331,0.637]	10	2.5	Yes
1075	0.65	[ 0.459,0.697]	0.61	[ 0.355,0.671]	10	10	No
259230	0.65	[ 0.461,0.78]	0.53	[ 0.377,0.683]	10	14	No
23095	0.65	[ 0.57,0.723]	0.58	[ 0.293,0.689]	10	3	Yes
259	0.65	[ 0.499,0.709]	0.57	[ 0.451,0.645]	10	11	No
6240	0.65	[ 0.393,0.737]	0.54	[ 0.373,0.713]	10	15	No
7786	0.65	[ 0.491,0.725]	0.5	[ 0.43,0.651]	10	6	Yes
1741	0.65	[ 0.499,0.705]	0.53	[ 0.333,0.718]	10	11	No
9223	0.65	[ 0.43,0.728]	0.53	[ 0.414,0.621]	10	0	Yes
5798	0.65	[ 0.511,0.741]	0.58	[ 0.313,0.682]	10	9	No
2792	0.65	[ 0.534,0.729]	0.52	[ 0.391,0.581]	10	0	Yes
1387	0.65	[ 0.524,0.787]	0.6	[ 0.393,0.75]	10	6	Yes
2736	0.65	[ 0.62,0.681]	0.59	[ 0.268,0.702]	10	3	Yes
221823	0.65	[ 0.472,0.768]	0.52	[ 0.323,0.646]	10	7	Yes
9709	0.65	[ 0.465,0.711]	0.54	[ 0.504,0.628]	10	9	No
2066	0.65	[ 0.582,0.761]	0.54	[ 0.484,0.582]	9	0	Yes
9419	0.65	[ 0.484,0.696]	0.52	[ 0.384,0.587]	10	3.5	Yes
64175	0.65	[ 0.485,0.685]	0.62	[ 0.322,0.674]	9	8	No
1140	0.65	[ 0.542,0.776]	0.5	[ 0.312,0.639]	10	0	Yes
8945	0.65	[ 0.5,0.738]	0.52	[ 0.437,0.613]	10	3	Yes
55500	0.65	[ 0.379,0.713]	0.53	[ 0.401,0.625]	10	11	No
5216	0.65	[ 0.421,0.737]	0.54	[ 0.382,0.642]	10	12	No
5905	0.65	[ 0.438,0.747]	0.51	[ 0.452,0.629]	10	13	No
23428	0.65	[ 0.368,0.715]	0.52	[ 0.391,0.72]	10	11	No
6818	0.65	[ 0.388,0.753]	0.51	[ 0.342,0.646]	10	10	No
1271	0.65	[ 0.461,0.74]	0.56	[ 0.428,0.652]	10	9	No
1824	0.65	[ 0.486,0.727]	0.6	[ 0.321,0.66]	10	15	No
92	0.65	[ 0.391,0.706]	0.52	[ 0.334,0.694]	10	10	No
28962	0.65	[ 0.426,0.708]	0.56	[ 0.28,0.679]	10	9	No
399	0.65	[ 0.364,0.742]	0.52	[ 0.362,0.655]	10	17	No
2319	0.65	[ 0.511,0.718]	0.5	[ 0.339,0.579]	10	0	Yes
4166	0.65	[ 0.396,0.758]	0.6	[ 0.314,0.706]	10	10	No
4507	0.65	[ 0.425,0.726]	0.52	[ 0.444,0.641]	10	11	No
867	0.65	[ 0.448,0.741]	0.54	[ 0.316,0.663]	10	8	Yes
919	0.65	[ 0.443,0.733]	0.62	[ 0.32,0.673]	10	20	No
9572	0.65	[ 0.511,0.821]	0.51	[ 0.383,0.627]	10	2	Yes
1406	0.65	[ 0.491,0.73]	0.62	[ 0.298,0.685]	10	17	No
29851	0.65	[ 0.548,0.709]	0.63	[ 0.361,0.732]	10	19	No
23647	0.65	[ 0.445,0.722]	0.53	[ 0.346,0.67]	10	17	No
10859	0.65	[ 0.38,0.703]	0.52	[ 0.471,0.613]	10	10	No
2495	0.65	[ 0.564,0.691]	0.58	[ 0.37,0.671]	10	4	Yes
8528	0.65	[ 0.509,0.693]	0.56	[ 0.475,0.684]	10	14	No
9170	0.65	[ 0.371,0.742]	0.49	[ 0.31,0.617]	10	13	No
6217	0.65	[ 0.406,0.751]	0.56	[ 0.343,0.702]	10	22	No
5995	0.65	[ 0.47,0.741]	0.58	[ 0.331,0.692]	10	13	No
79814	0.65	[ 0.593,0.723]	0.53	[ 0.467,0.582]	10	0	Yes
3981	0.65	[ 0.521,0.696]	0.63	[ 0.319,0.67]	10	24	No
2134	0.65	[ 0.464,0.795]	0.55	[ 0.37,0.689]	10	14	No
9743	0.65	[ 0.407,0.742]	0.53	[ 0.481,0.692]	10	10	No
5740	0.65	[ 0.457,0.712]	0.56	[ 0.362,0.705]	10	14	No
6453	0.65	[ 0.453,0.728]	0.55	[ 0.447,0.733]	10	11	No
1822	0.65	[ 0.572,0.724]	0.63	[ 0.266,0.702]	10	20	No
1501	0.65	[ 0.506,0.682]	0.62	[ 0.325,0.686]	9	1	Yes
10197	0.65	[ 0.527,0.771]	0.55	[ 0.401,0.651]	10	1.5	Yes
215	0.65	[ 0.627,0.708]	0.62	[ 0.289,0.68]	10	15	No
5027	0.65	[ 0.432,0.714]	0.58	[ 0.315,0.706]	10	22	No
5649	0.65	[ 0.594,0.712]	0.62	[ 0.415,0.679]	10	10	No
4087	0.65	[ 0.503,0.73]	0.54	[ 0.374,0.71]	10	14	No
8518	0.65	[ 0.42,0.683]	0.59	[ 0.323,0.696]	10	13	No
7169	0.65	[ 0.48,0.707]	0.65	[ 0.339,0.666]	10	18	No
6628	0.65	[ 0.459,0.714]	0.52	[ 0.329,0.658]	10	8	Yes
10313	0.65	[ 0.513,0.698]	0.52	[ 0.337,0.603]	10	0	Yes
6608	0.65	[ 0.486,0.701]	0.6	[ 0.354,0.682]	9	6	No
5582	0.65	[ 0.431,0.724]	0.61	[ 0.334,0.672]	10	14	No
9479	0.65	[ 0.44,0.702]	0.61	[ 0.313,0.685]	10	12	No
9341	0.65	[ 0.515,0.707]	0.53	[ 0.5,0.669]	10	11	No
7112	0.65	[ 0.46,0.742]	0.55	[ 0.336,0.681]	10	11	No
3500	0.65	[ 0.383,0.758]	0.57	[ 0.275,0.709]	10	10	No
644	0.65	[ 0.476,0.762]	0.52	[ 0.415,0.619]	10	3	Yes
649	0.65	[ 0.423,0.751]	0.52	[ 0.307,0.693]	10	12	No
3577	0.65	[ 0.542,0.724]	0.55	[ 0.333,0.644]	10	6	Yes
4124	0.65	[ 0.426,0.736]	0.5	[ 0.314,0.624]	10	4	Yes
2762	0.65	[ 0.388,0.711]	0.52	[ 0.36,0.653]	10	1	Yes
5987	0.65	[ 0.531,0.671]	0.54	[ 0.42,0.604]	10	0	Yes
7295	0.65	[ 0.513,0.781]	0.52	[ 0.3,0.641]	10	4	Yes
2810	0.65	[ 0.479,0.793]	0.53	[ 0.338,0.581]	10	0	Yes
55893	0.65	[ 0.386,0.714]	0.51	[ 0.322,0.676]	10	10	No
9126	0.65	[ 0.577,0.72]	0.56	[ 0.355,0.693]	10	15	No
9146	0.65	[ 0.5,0.738]	0.58	[ 0.459,0.688]	10	16	No
1016	0.64	[ 0.555,0.695]	0.53	[ 0.385,0.577]	10	1	Yes
6484	0.64	[ 0.432,0.76]	0.54	[ 0.411,0.644]	10	6	Yes
3514	0.64	[ 0.429,0.707]	0.63	[ 0.311,0.69]	10	26	No
10201	0.64	[ 0.47,0.71]	0.52	[ 0.286,0.662]	10	5	Yes
6812	0.64	[ 0.442,0.711]	0.55	[ 0.427,0.667]	10	20	No
6755	0.64	[ 0.535,0.683]	0.6	[ 0.423,0.709]	10	18	No
1192	0.64	[ 0.407,0.745]	0.51	[ 0.363,0.634]	10	3	Yes
8841	0.64	[ 0.404,0.72]	0.58	[ 0.427,0.698]	10	12	No
5110	0.64	[ 0.426,0.734]	0.53	[ 0.432,0.654]	10	14	No
8764	0.64	[ 0.456,0.728]	0.51	[ 0.345,0.654]	10	0	Yes
4774	0.64	[ 0.387,0.701]	0.51	[ 0.313,0.606]	10	1	Yes
9420	0.64	[ 0.469,0.721]	0.64	[ 0.404,0.683]	10	16	No
8553	0.64	[ 0.43,0.728]	0.53	[ 0.496,0.639]	10	11	No
4172	0.64	[ 0.502,0.731]	0.54	[ 0.428,0.624]	10	2	Yes
9131	0.64	[ 0.438,0.748]	0.5	[ 0.432,0.675]	10	8	Yes
8503	0.64	[ 0.478,0.72]	0.5	[ 0.315,0.549]	10	0	Yes
2767	0.64	[ 0.414,0.705]	0.53	[ 0.393,0.696]	10	11	No
64096	0.64	[ 0.47,0.676]	0.55	[ 0.344,0.713]	10	12	No
967	0.64	[ 0.44,0.747]	0.49	[ 0.289,0.668]	10	7	Yes
1946	0.64	[ 0.465,0.717]	0.52	[ 0.489,0.625]	10	10	No
118429	0.64	[ 0.472,0.76]	0.65	[ 0.411,0.694]	10	21	No
799	0.64	[ 0.545,0.715]	0.54	[ 0.36,0.678]	10	1	Yes
823	0.64	[ 0.457,0.666]	0.51	[ 0.332,0.574]	10	0	Yes
5293	0.64	[ 0.398,0.692]	0.47	[ 0.384,0.662]	10	10	No
7045	0.64	[ 0.416,0.709]	0.55	[ 0.344,0.653]	10	18	No
375	0.64	[ 0.445,0.715]	0.52	[ 0.344,0.63]	9	3	Yes
2554	0.64	[ 0.551,0.693]	0.58	[ 0.343,0.65]	10	7	Yes
5297	0.64	[ 0.414,0.716]	0.53	[ 0.388,0.665]	10	17	No
3857	0.64	[ 0.388,0.684]	0.52	[ 0.358,0.674]	10	18	No
6908	0.64	[ 0.454,0.749]	0.61	[ 0.298,0.716]	10	13	No
5152	0.64	[ 0.508,0.75]	0.51	[ 0.459,0.661]	10	5	Yes
4487	0.64	[ 0.373,0.703]	0.57	[ 0.349,0.678]	10	23	No
613	0.64	[ 0.409,0.689]	0.51	[ 0.266,0.703]	9	12	No
820	0.64	[ 0.459,0.716]	0.57	[ 0.402,0.613]	10	11	No
124637	0.64	[ 0.447,0.702]	0.51	[ 0.373,0.633]	10	8	Yes
6528	0.64	[ 0.551,0.74]	0.61	[ 0.341,0.702]	10	1	Yes
2812	0.64	[ 0.53,0.72]	0.63	[ 0.314,0.69]	10	15	No
7058	0.64	[ 0.492,0.771]	0.52	[ 0.32,0.629]	10	0	Yes
9966	0.64	[ 0.41,0.702]	0.57	[ 0.432,0.689]	10	22	No
4544	0.64	[ 0.49,0.716]	0.53	[ 0.404,0.645]	10	8	Yes
6440	0.64	[ 0.407,0.757]	0.62	[ 0.348,0.693]	10	19	No
5444	0.64	[ 0.365,0.69]	0.55	[ 0.313,0.691]	10	12	No
2010	0.64	[ 0.566,0.691]	0.4	[ 0.324,0.629]	10	3	Yes
1439	0.64	[ 0.43,0.731]	0.55	[ 0.363,0.658]	10	19	No
550	0.64	[ 0.418,0.739]	0.56	[ 0.39,0.736]	10	21	No
7341	0.64	[ 0.454,0.723]	0.55	[ 0.282,0.706]	10	14	No
80199	0.64	[ 0.602,0.703]	0.6	[ 0.33,0.666]	10	8	Yes
995	0.64	[ 0.535,0.759]	0.5	[ 0.384,0.583]	10	1	Yes
623	0.64	[ 0.533,0.749]	0.54	[ 0.425,0.614]	10	2	Yes
9526	0.64	[ 0.601,0.676]	0.6	[ 0.314,0.741]	10	15	No
130013	0.64	[ 0.519,0.761]	0.52	[ 0.434,0.561]	10	1	Yes
2713	0.64	[ 0.454,0.696]	0.6	[ 0.346,0.699]	10	25	No
89	0.64	[ 0.57,0.666]	0.62	[ 0.306,0.705]	9	14	No
5319	0.64	[ 0.547,0.754]	0.5	[ 0.358,0.573]	10	0	Yes
2712	0.64	[ 0.454,0.696]	0.6	[ 0.346,0.699]	10	25	No
6373	0.64	[ 0.355,0.719]	0.53	[ 0.424,0.637]	10	11	No
432	0.64	[ 0.507,0.7]	0.53	[ 0.404,0.699]	10	10	No
5549	0.64	[ 0.443,0.729]	0.54	[ 0.338,0.603]	10	0	Yes
8540	0.64	[ 0.537,0.769]	0.58	[ 0.463,0.694]	10	2	Yes
7296	0.64	[ 0.499,0.777]	0.52	[ 0.273,0.698]	10	8	Yes
51762	0.64	[ 0.552,0.72]	0.55	[ 0.398,0.595]	10	5	Yes
1001	0.64	[ 0.539,0.723]	0.51	[ 0.364,0.734]	10	8	Yes
7337	0.64	[ 0.505,0.726]	0.58	[ 0.357,0.688]	10	22	No
998	0.64	[ 0.379,0.701]	0.56	[ 0.311,0.765]	10	22	No
942	0.64	[ 0.435,0.716]	0.51	[ 0.346,0.615]	10	1	Yes
50616	0.64	[ 0.432,0.699]	0.57	[ 0.389,0.666]	10	12	No
391	0.64	[ 0.585,0.718]	0.53	[ 0.384,0.633]	10	2	Yes
5087	0.64	[ 0.581,0.709]	0.6	[ 0.287,0.648]	10	6	Yes
2959	0.64	[ 0.487,0.666]	0.54	[ 0.342,0.727]	10	16	No
26353	0.64	[ 0.581,0.696]	0.63	[ 0.282,0.702]	9	16	No
1901	0.64	[ 0.415,0.727]	0.51	[ 0.453,0.703]	10	10	No
1144	0.64	[ 0.549,0.732]	0.58	[ 0.316,0.668]	10	15	No
11282	0.64	[ 0.529,0.733]	0.48	[ 0.345,0.56]	10	0	Yes
10002	0.64	[ 0.475,0.71]	0.65	[ 0.508,0.678]	10	24	No
1233	0.64	[ 0.44,0.696]	0.53	[ 0.364,0.584]	10	0	Yes
7138	0.64	[ 0.522,0.715]	0.64	[ 0.342,0.707]	10	25	No
2212	0.64	[ 0.468,0.745]	0.62	[ 0.445,0.699]	10	17	No
6611	0.64	[ 0.477,0.806]	0.53	[ 0.331,0.645]	10	4	Yes
5781	0.64	[ 0.482,0.699]	0.6	[ 0.246,0.772]	10	22	No
10957	0.64	[ 0.442,0.756]	0.54	[ 0.427,0.65]	10	14	No
4522	0.64	[ 0.41,0.71]	0.59	[ 0.299,0.671]	10	12	No
2189	0.64	[ 0.409,0.694]	0.57	[ 0.347,0.65]	10	10	No
1909	0.64	[ 0.462,0.691]	0.62	[ 0.344,0.678]	10	23	No
2043	0.64	[ 0.562,0.725]	0.53	[ 0.363,0.582]	10	0	Yes
2255	0.64	[ 0.514,0.716]	0.64	[ 0.314,0.703]	10	22	No
3113	0.64	[ 0.543,0.677]	0.5	[ 0.396,0.613]	10	1	Yes
[truncated: 18,309 more rows]
